# Supplementary material for: Two-species community design of lactic acid bacteria for optimal production of lactate
Source: Comput Struct Biotechnol J. 2021 Nov 9;19:6039–49. doi: 10.1016/j.csbj.2021.11.009 (PMC8605394; doi:10.1016/j.csbj.2021.11.009)
Supplement: Supplementary data 1 [file mmc1.xlsx]

## Sheet: Info
Table S1 lists the 49 Lactic Acid Bacteria GEMs used in this study. Growth rates and Lactate yields under three nutrient conditions with glucose and xylose as carbon sources are tabulated.
Monoculture Lactate yields are computed as follows, Lactate Yield = maximum lactate flux obtained/ total substrate uptake flux by the species
Table S2 consists of details of cross-fed metabolites found across all interaction types
Table S3 Community models whose observed lactate yield is 10-fold higher than the expected lactate yield in each nutrient state
Table S4 Reactions that have a 5-fold increase in flux among High-Lacate producer LAB communities
Table S5 Community models where a higher lactate flux (from the FBA solution vector) than wild-type was observed upon deletion of one or two reactions shortlisted from FSEOF
Table S6 Metabolic Distances of all LAB communities

## Sheet: Table S1
Table S1 49 Lactic Acid Bacteria GSMMs used in this study. Growth rates and Lactate yields under three nutrient conditions with glucose and xylose as carbon sources are tabulated.
Lactic Acid Bacteria GSMMs	Minimal Nutrient Conditions		Species-Specific Nutrient Conditions		Excess Nutrient Conditions
	Growth rate (hr-1)	Lactate Yield	Growth rate (hr-1)	Lactate Yield	Growth rate (hr-1)	Lactate Yield
Lactobacillus acidophilus_ATCC_4796	0.0172	3.0669	0.1728	2.18482	0.3457	3.1204
Lactobacillus acidophilus_NCFM	0.0349	3.004	0.0416	2.85134	0.0832	14.621
Lactobacillus amylolyticus_DSM_11664	0.0104	1.9168	0.0442	1.88509	0.0883	10.1677
Lactobacillus amylovorus_GRL_1112	0.0832	0.3356	0.0416	0.000646	0.0832	2.105
Lactobacillus animalis_KCTC_3501	0.1038	0	0.17	4.42e-05	0.3401	2.128
Lactobacillus antri_DSM_16041	0.0895	2.13475	0.0652	2.16627	0.0895	33.722
Lactobacillus brevis_ATCC_367	0.1185	1.5064	0.3029	1.15682	0.3457	7.927
Lactobacillus casei_ATCC_334	0.0874	0	0.1729	3.94e-05	0.3457	2.0856
Lactobacillus casei_casei_BL23	0.0693	0.0001	0.1729	0	0.3457	2.0856
Lactobacillus coleohominis_101_4_CHN	0.0735	0.0001	0.0416	0	0.0832	2.0941
Lactobacillus crispatus_125_2_CHN	0.011	2.4741	0.0441	2.13535	0.0883	10.9537
Lactobacillus curvatus_CRL_705	0.0832	0.3583	0.0416	0	0.0832	2.1052
Lactobacillus delbrueckii_subsp_bulgaricus_ATCC_11842	0.0341	2.9874	0.0416	2.81485	0.0832	25.3855
Lactobacillus delbrueckii_subsp_bulgaricus_ATCC_BAA_365	0.0162	3.0189	0.0442	2.41367	0.0883	2.0583
Lactobacillus fermentum_ATCC_14931	0.0724	0.0004	0.0447	0.000291	0.0895	26.4208
Lactobacillus fermentum_IFO_3956	0.0832	2.63006	0.0475	0.000786	0.0832	2.98
Lactobacillus gasseri_ATCC_33323	0.071	2.3076	0.0416	3.16155	0.0832	23.202
Lactobacillus gastricus_PS3	0.0483	0	0.0416	0.00012	0.0832	2.0541
Lactobacillus helveticus_DPC_4571	0.047	1.6412	0.0416	1.68094	0.0832	27.349
Lactobacillus helveticus_DSM_20075	0.0113	1.9984	0.1728	1.9975	0.3457	1.9982
Lactobacillus jensenii_1153	0.0346	2.404	0.0416	2.2951	0.0832	2.0198
Lactobacillus johnsonii_DPC_6026	0.0288	2.3583	0.0416	2.21697	0.0832	2.0042
Lactobacillus johnsonii_NCC_533	0.0305	2.413	0.0416	2.29404	0.0832	2.0197
Lactobacillus oris_F0423	0.0857	1.05605	0.3086	0.947801	0.3401	1.97034
Lactobacillus paracasei_subsp_paracasei_8700_2	0.0735	0	0.0441	0.000216	0.0883	2.0836
Lactobacillus paracasei_subsp_paracasei_ATCC_25302	0.0735	0.0001	0.0442	0.000216	0.0883	2.0836
Lactobacillus pentosus_KCA1	0.0843	1.05925	0.0599	0	0.0843	2.0155
Lactobacillus plantarum_JDM1	0.0832	1.7042	0.0416	6.8254	0.0832	2.1013
Lactobacillus plantarum_subsp_plantarum_ATCC_14917	0.0655	0.0001	0.0448	0	0.0895	2.1013
Lactobacillus reuteri_CF48_3A_	0.0649	1.9276	0.1729	2.26061	0.3457	2.0573
Lactobacillus reuteri_MM2_3_	0.0658	1.9241	0.1728	2.25346	0.3457	2.0236
Lactobacillus reuteri_MM4_1A_	0.0746	3.2085	0.1728	2.22073	0.3457	2.1307
Lactobacillus reuteri_SD2112_ATCC_55730	0.0682	1.9237	0.1729	1.95251	0.3457	2.024
Lactobacillus rhamnosus_GG_ATCC_53103	0.0717	0.0001	0.0416	0.000211	0.0832	2.075
Lactobacillus rhamnosus_LMS2_1	0.074	0.0001	0.1728	0	0.3457	2.0612
Lactobacillus ruminis_ATCC_25644	0.078	0	0.0441	0	0.0883	2.0676
Lactobacillus sakei_subsp_sakei_23K	0.0567	2.3365	0.0416	2.79164	0.0832	2.0227
Lactobacillus salivarius_HO66_ATCC_11741	0.0656	0.0001	0.0441	0.000224	0.0883	2.1005
Lactobacillus salivarius_salivarius_UCC118	0.0656	0.0001	0.0441	0.000224	0.0883	2.13
Lactobacillus ultunensis_DSM_16047	0.0534	0.1999	0.0442	0	0.0883	2.0097
Lactobacillus vaginalis_ATCC_49540	0.0606	0.481	0.0416	0.000178	0.0832	14.8208
Leuconostoc_argentinum_KCTC_3773	0.083	0.0001	0.3256	0	0.3401	2.00664
Leuconostoc_gelidum_JB7	0.0895	0.0001	0.3217	2.33e-05	0.3401	2.0113
Leuconostoc_lactis_KACC_91922	0.0814	0.00015	0.324	3.15e-05	0.3401	2.0025
Lactobacillus plantarum_WCFS1	0.0824	0.5467	0.0412	0.000629	0.0824	2.2731
Lactobacillus reuteri_JCM1112	0.0925	3.0601	0.0487	5.65763	0.0975	16.9346
Pediococcus_acidilactici_7_4	0.0689	1.3975	0.0883	1.55436	0.0883	2.5733
Pediococcus_acidilactici_DSM_20284	0.0691	1.40145	0.0883	1.56	0.0883	31.4415
Pediococcus_pentosaceus_ATCC_25745	0.0771	0.4146	0.0708	0.393489	0.0832	2.4231

## Sheet: Table S2
Table S2 Cross-fed metabolites found across all interaction types
Parasitism		Amensal		Commensal		Competition		Mutualism		Neutralism		Interaction Type	Total number of Cross-fed metabolites	Number of communities	Fraction of metabolites cross-fed
Cross-fed metabolite	Occurences of the metabolite in all three nutrient conditions	Cross-fed metabolite	Occurences of the metabolite in all three nutrient conditions	Cross-fed metabolite	Occurences of the metabolite in all three nutrient conditions	Cross-fed metabolite	Occurences of the metabolite in all three nutrient conditions	Cross-fed metabolite	Occurences of the metabolite in all three nutrient conditions	Cross-fed metabolite	Occurences of the metabolite in all three nutrient conditions
'etoh(e)'	335	'acald(e)'	108	'lac_L(e)'	61	'acald(e)'	47	'lac_L(e)'	107	'acald(e)'	32	Parasitism	13	459	0.0283224
'acald(e)'	332	'etoh(e)'	71	'etoh(e)'	58	'etoh(e)'	42	'acald(e)'	101	'lac_L(e)'	27	Amensalism	12	298	0.0402685
'lac_L(e)'	285	'lac_L(e)'	60	'acald(e)'	54	'lac_L(e)'	32	'lac_D(e)'	92	'for(e)'	26	Competition	11	161	0.068323
'lac_D(e)'	215	'for(e)'	31	'lac_D(e)'	46	'lac_D(e)'	10	'etoh(e)'	81	'etoh(e)'	15	Mutualism	10	118	0.0847458
'ac(e)'	153	'lac_D(e)'	17	'for(e)'	37	'glyc(e)'	8	'for(e)'	70	'lac_D(e)'	13	Commensalism	9	81	0.111111
'for(e)'	119	'glyc(e)'	14	'ac(e)'	19	'rib_D(e)'	4	'ac(e)'	45	'mal_L(e)'	3	Neutralism	8	67	0.119403
'glyc(e)'	46	'ac(e)'	9	'glyc(e)'	13	'for(e)'	4	'glyc(e)'	12	'ac(e)'	2
'rib_D(e)'	28	'actn_R(e)'	9	'mal_L(e)'	9	'actn_R(e)'	4	'rib_D(e)'	8	'glyc(e)'	2
'mal_L(e)'	15	'rib_D(e)'	10	'succ(e)'	9	'ac(e)'	4	'mal_L(e)'	7
'succ(e)'	18	'fru(e)'	3			'succ(e)'	5	'succ(e)'	2
'actn_R(e)'	3	'mal_L(e)'	2			'mal_L(e)'	2
'chsterol(e)'	1	'cholate(e)'	1
'coprost(e)'	1

## Sheet: TableS3
Table S3 Community models whose observed lactate yield is 10-fold higher than the expected lactate yield in each nutrient state
Minimal-Nutrient Condition							Community-Specifiic Nutrient Condition							Excess-Nutrient Condition
Organism 1 in the community	Organism 2 in the community	Community Growth (h-1)	Organism 1 Growth (h-1)	Organism 2 Growth(h-1)	MOi Observed Lactate Yield	MEi Expected Lactate Yield	Organism 1 in the community	Organism 2 in the community	Community Growth (h-1)	Organism 1 Growth (h-1)	Organism 2 Growth(h-1)	MOi Observed Lactate Yield	MEi Expected Lactate Yield	Organism 1 in the community	Organism 2 in the community	Community Growth (h-1)	Organism 1 Growth (h-1)	Organism 2 Growth(h-1)	MOi Observed Lactate Yield	MEi Expected Lactate Yield
Lactobacillus rhamnosus LMS2 1	Lactobacillus plantarum WCFS1	0.428187	0.345737	0.0824491	14.102	0.511748	Lactobacillus casei ATCC 334	Lactobacillus plantarum WCFS1	0.428187	0.345737	0.0824491	7.85981	0.0001	Lactobacillus jensenii 1153	Lactobacillus plantarum JDM1	0.0832425	0.0178284	0.065414	63.3633	2.12091
Lactobacillus casei ATCC 334	Lactobacillus plantarum WCFS1	0.428187	0.345737	0.0824491	14.1014	0.511741	Lactobacillus rhamnosus LMS2 1	Lactobacillus plantarum WCFS1	0.428187	0.345737	0.0824491	7.29486	1.93e-05	Lactobacillus fermentum IFO 3956	Lactobacillus jensenii 1153	0.0832425	0.0654154	0.017827	57.7174	4.08295
Lactobacillus casei casei BL23	Lactobacillus plantarum WCFS1	0.428187	0.345737	0.0824491	14.0847	0.5467	Lactobacillus casei casei BL23	Lactobacillus plantarum WCFS1	0.428187	0.345737	0.0824491	5.69409	1.93e-05	Lactobacillus jensenii 1153	Lactobacillus rhamnosus GG ATCC 53103	0.0832425	0.0178272	0.0654151	50.9232	2.55951
Leuconostoc argentinum KCTC 3773	Lactobacillus plantarum WCFS1	0.422513	0.340063	0.0824495	7.84511	0.5468	Leuconostoc argentinum KCTC 3773	Lactobacillus plantarum WCFS1	0.422513	0.340063	0.0824495	3.67901	1.95e-05	Lactobacillus sakei subsp sakei 23K	Pediococcus pentosaceus ATCC 25745	0.0832426	0.0405785	0.042664	50.1057	3.33402
Leuconostoc lactis KACC 91922	Lactobacillus plantarum WCFS1	0.422513	0.340063	0.0824495	7.70089	0.54685	Leuconostoc lactis KACC 91922	Lactobacillus plantarum WCFS1	0.422513	0.340063	0.0824491	3.56047	0.000260972	Lactobacillus jensenii 1153	Lactobacillus sakei subsp sakei 23K	0.0832425	0.0178271	0.0654152	46.7841	2.63464
Lactobacillus animalis KCTC 3501	Lactobacillus plantarum WCFS1	0.422513	0.340063	0.0824495	4.50708	0	Lactobacillus animalis KCTC 3501	Lactobacillus plantarum WCFS1	0.422513	0.340063	0.0824495	3.38921	0.0001	Lactobacillus amylovorus GRL 1112	Lactobacillus sakei subsp sakei 23K	0.0832425	0.0418542	0.0413882	45.9315	2.88065
Lactobacillus salivarius salivarius UCC118	Leuconostoc gelidum JB7	0.279675	0.0883248	0.19135	0.00355488	0.0002	Lactobacillus amylovorus GRL 1112	Lactobacillus rhamnosus GG ATCC 53103	0.0832426	0.0359594	0.0472831	15.0319	0.0001	Lactobacillus coleohominis 101 4 CHN	Lactobacillus sakei subsp sakei 23K	0.083243	0.0703179	0.012925	36.7918	3.61756
Lactobacillus salivarius salivarius UCC118	Leuconostoc lactis KACC 91922	0.276679	0.0883248	0.188354	0.00465193	0.00025	Lactobacillus salivarius salivarius UCC118	Leuconostoc lactis KACC 91922	0.341513	0.088304	0.253208	2.43869	0.000225512
Lactobacillus salivarius salivarius UCC118	Leuconostoc argentinum KCTC 3773	0.264726	0.0883248	0.1764	0.00445094	0.0002	Lactobacillus salivarius salivarius UCC118	Leuconostoc argentinum KCTC 3773	0.341513	0.0883248	0.253188	2.07628	2.59e-05
Lactobacillus salivarius HO66 ATCC 11741	Leuconostoc lactis KACC 91922	0.259411	0.0883248	0.171086	0.00330937	0.00025	Lactobacillus rhamnosus GG ATCC 53103	Leuconostoc lactis KACC 91922	0.340063	0.0832425	0.25682	2.0263	0.000222495
Lactobacillus rhamnosus GG ATCC 53103	Leuconostoc lactis KACC 91922	0.255897	0.0832425	0.172654	0.00250459	0.00025	Lactobacillus salivarius salivarius UCC118	Leuconostoc gelidum JB7	0.341513	0.088304	0.253208	1.91462	0.000174143
Lactobacillus plantarum subsp plantarum ATCC 14917	Leuconostoc lactis KACC 91922	0.246577	0.0895192	0.157058	0.00314249	0.00025	Lactobacillus salivarius HO66 ATCC 11741	Leuconostoc lactis KACC 91922	0.341513	0.088304	0.253208	1.85166	0.000241645
Lactobacillus paracasei subsp paracasei ATCC 25302	Leuconostoc lactis KACC 91922	0.244321	0.0883248	0.155996	0.00311374	0.00025	Lactobacillus paracasei subsp paracasei ATCC 25302	Leuconostoc lactis KACC 91922	0.341513	0.088304	0.253208	1.64091	0.000236162
Lactobacillus ruminis ATCC 25644	Leuconostoc lactis KACC 91922	0.242406	0.0883248	0.154081	0.00280653	0.00015	Lactobacillus plantarum subsp plantarum ATCC 14917	Leuconostoc lactis KACC 91922	0.341532	0.0894983	0.252034	1.63842	0.000213078
Lactobacillus amylovorus GRL 1112	Lactobacillus rhamnosus GG ATCC 53103	0.0832426	0.0311127	0.0521298	6.47071	0.0001	Lactobacillus ruminis ATCC 25644	Leuconostoc lactis KACC 91922	0.341513	0.088304	0.253208	1.53748	0.000216633
Lactobacillus salivarius HO66 ATCC 11741	Leuconostoc argentinum KCTC 3773	0.241075	0.0883248	0.15275	0.00404938	0.0002	Lactobacillus ultunensis DSM 16047	Leuconostoc lactis KACC 91922	0.341513	0.088304	0.253208	1.50943	0.000216707
Lactobacillus plantarum subsp plantarum ATCC 14917	Leuconostoc gelidum JB7	0.239424	0.0895192	0.149905	0.00303642	0.0002	Lactobacillus salivarius HO66 ATCC 11741	Leuconostoc argentinum KCTC 3773	0.341513	0.0883248	0.253188	1.39588	2.59e-05
Lactobacillus ultunensis DSM 16047	Leuconostoc lactis KACC 91922	0.237462	0.0883248	0.149137	0.00301477	0.0003	Lactobacillus ruminis ATCC 25644	Leuconostoc argentinum KCTC 3773	0.341513	0.0883248	0.253188	1.24585	0
Lactobacillus ruminis ATCC 25644	Leuconostoc argentinum KCTC 3773	0.234547	0.0883248	0.146222	0.00227616	0.0001	Lactobacillus plantarum subsp plantarum ATCC 14917	Leuconostoc argentinum KCTC 3773	0.341532	0.0894983	0.252034	1.15319	0
Lactobacillus ruminis ATCC 25644	Leuconostoc gelidum JB7	0.234502	0.0883248	0.146177	0.00227642	0.0001	Lactobacillus plantarum subsp plantarum ATCC 14917	Leuconostoc gelidum JB7	0.341532	0.0895192	0.252013	1.13271	0.000147578
Lactobacillus plantarum subsp plantarum ATCC 14917	Leuconostoc argentinum KCTC 3773	0.231816	0.0895192	0.142297	0.00389385	0.0002	Lactobacillus ruminis ATCC 25644	Leuconostoc gelidum JB7	0.341513	0.088304	0.253208	1.0947	0.000148286
Lactobacillus animalis KCTC 3501	Lactobacillus rhamnosus GG ATCC 53103	0.229449	0.146206	0.0832425	0.00391852	0	Lactobacillus paracasei subsp paracasei 8700 2	Leuconostoc argentinum KCTC 3773	0.341513	0.0883248	0.253188	1.07047	2.59e-05
Lactobacillus ultunensis DSM 16047	Leuconostoc gelidum JB7	0.227956	0.0883248	0.139631	0.00383262	0.0002	Lactobacillus ultunensis DSM 16047	Leuconostoc argentinum KCTC 3773	0.341513	0.0883248	0.253188	1.04025	0
Lactobacillus animalis KCTC 3501	Lactobacillus paracasei subsp paracasei 8700 2	0.227043	0.138717	0.0883248	0.00578217	0	Lactobacillus paracasei subsp paracasei 8700 2	Leuconostoc gelidum JB7	0.341513	0.0883248	0.253188	0.956288	0.000173939
Lactobacillus animalis KCTC 3501	Lactobacillus paracasei subsp paracasei ATCC 25302	0.227043	0.138717	0.0883248	0.00578217	0	Lactobacillus ultunensis DSM 16047	Leuconostoc gelidum JB7	0.341513	0.0883248	0.253188	0.888937	0.000148274
Lactobacillus coleohominis 101 4 CHN	Lactobacillus gasseri ATCC 33323	0.083243	0.0702996	0.0129433	5.82825	0.0001	Lactobacillus coleohominis 101 4 CHN	Lactobacillus gasseri ATCC 33323	0.0832429	0.0699633	0.0132796	11.2552	0.208855
Lactobacillus ultunensis DSM 16047	Leuconostoc argentinum KCTC 3773	0.224001	0.0883248	0.135676	0.00375167	0.0002	Lactobacillus animalis KCTC 3501	Lactobacillus rhamnosus GG ATCC 53103	0.262152	0.178911	0.0832425	0.00196838	0.000100001
Lactobacillus rhamnosus GG ATCC 53103	Pediococcus pentosaceus ATCC 25745	0.0832426	0.0414176	0.0418249	5.35211	0.274551	Lactobacillus animalis KCTC 3501	Lactobacillus paracasei subsp paracasei 8700 2	0.251968	0.163643	0.0883248	0.0030392	0.0001
Lactobacillus animalis KCTC 3501	Lactobacillus salivarius salivarius UCC118	0.209987	0.121661	0.0883248	0.00304716	0	Lactobacillus animalis KCTC 3501	Lactobacillus paracasei subsp paracasei ATCC 25302	0.251968	0.163643	0.0883248	0.0030392	0.0001
Lactobacillus gasseri ATCC 33323	Lactobacillus gastricus PS3	0.083243	0.0132423	0.0700007	5.18265	0.0155085	Lactobacillus animalis KCTC 3501	Lactobacillus salivarius salivarius UCC118	0.242928	0.154602	0.0883248	0.00152275	0.0001
Lactobacillus gasseri ATCC 33323	Lactobacillus vaginalis ATCC 49540	0.083243	0.0129805	0.0702624	5.1459	0.493033	Lactobacillus animalis KCTC 3501	Lactobacillus fermentum ATCC 14931	0.225938	0.175259	0.0506798	0.00115397	0.0001
Lactobacillus plantarum JDM1	Lactobacillus vaginalis ATCC 49540	0.083243	0.0129999	0.070243	5.06314	0.493033	Lactobacillus gasseri ATCC 33323	Lactobacillus vaginalis ATCC 49540	0.0832429	0.0133359	0.069907	6.06127	0.209824
Lactobacillus paracasei subsp paracasei 8700 2	Leuconostoc gelidum JB7	0.206769	0.0883248	0.118444	0.00176537	0.0001	Lactobacillus animalis KCTC 3501	Lactobacillus plantarum subsp plantarum ATCC 14917	0.208669	0.11915	0.0895192	0.0011822	5.71e-05
Lactobacillus paracasei subsp paracasei 8700 2	Leuconostoc argentinum KCTC 3773	0.205443	0.0883248	0.117116	0.0017563	0.0001	Lactobacillus animalis KCTC 3501	Lactobacillus salivarius HO66 ATCC 11741	0.208645	0.12032	0.0883248	0.00118792	0.0001
Lactobacillus gastricus PS3	Lactobacillus plantarum JDM1	0.083243	0.0701595	0.0130835	4.61147	0.115721	Lactobacillus animalis KCTC 3501	Lactobacillus ultunensis DSM 16047	0.200394	0.112069	0.0883248	0.00104239	5.59e-05
Lactobacillus animalis KCTC 3501	Lactobacillus plantarum subsp plantarum ATCC 14917	0.181707	0.0921878	0.0895192	0.00263528	0	Lactobacillus animalis KCTC 3501	Lactobacillus ruminis ATCC 25644	0.192325	0.104	0.0883248	0.00103974	5.41e-05
Lactobacillus animalis KCTC 3501	Lactobacillus salivarius HO66 ATCC 11741	0.18121	0.0928848	0.0883248	0.00265123	0	Lactobacillus gasseri ATCC 33323	Lactobacillus gastricus PS3	0.0832428	0.0211564	0.0620864	4.49871	0.332812
Lactobacillus animalis KCTC 3501	Lactobacillus fermentum ATCC 14931	0.177546	0.132229	0.0453204	0.00245812	0.000187394	Lactobacillus rhamnosus GG ATCC 53103	Pediococcus pentosaceus ATCC 25745	0.0832426	0.0323877	0.0508548	4.05215	0.350637
Lactobacillus animalis KCTC 3501	Lactobacillus ultunensis DSM 16047	0.167929	0.079604	0.0883248	0.00242001	0	Lactobacillus plantarum JDM1	Lactobacillus vaginalis ATCC 49540	0.083243	0.0131647	0.0700782	3.97842	0.034086
Lactobacillus animalis KCTC 3501	Lactobacillus ruminis ATCC 25644	0.167685	0.0793605	0.0883248	0.00241652	0	Lactobacillus gastricus PS3	Lactobacillus plantarum JDM1	0.0832429	0.0701047	0.0131382	2.90758	0.0340177

## Sheet: Table S4
Table S4 Reactions that have a 5-fold increase in flux among High-Lactate producer LAB communities
Reaction ID	Reaction Name	SubSystem	Average FVA maxFlux values in High-Lactate producers	Average FVA maxFlux values in Low-Lactate producers	LAB communities used for comparison of reaction fluxes
PPCr	'phosphoenolpyruvate carboxylase, reversible'	'Pyruvate metabolism'	804.94	0.144926	Low-Lactate producers
DCYTD	'Deoxycytidine Deaminase'	'Pyrimidine catabolism'	402.47	62.8218	Lactobacillus brevis ATCC 367	Lactobacillus casei ATCC 334
FRD7	'fumarate reductase'	'Citric acid cycle'	339.711	45.5951	Lactobacillus casei ATCC 334	Lactobacillus reuteri CF48 3A
MTHFD	'Methylenetetrahydrofolate Dehydrogenase (NADP)'	'Folate metabolism'	324.522	2.14255	Lactobacillus casei casei BL23	Lactobacillus helveticus DSM 20075
CYSTGL	'Cystathionine G-Lyase'	'Methionine and cysteine metabolism'	257.317	0.472839	Lactobacillus paracasei subsp paracasei 8700 2	Lactobacillus reuteri SD2112 ATCC 55730
GAPD	'Glyceraldehyde-3-Phosphate Dehydrogenase'	'Glycolysis/gluconeogenesis'	154.325	9.81941
ACCOACL	'Acetyl-CoA:carbon-dioxide ligase (ADP-forming)'	'Pyruvate metabolism'	135.973	8.71286	High-Lactate producers
BTNCLi	'biotin-carboxyl-carrier-protein:carbon-dioxide ligase (ADP-forming)'	'Biotin metabolism'	135.973	8.71286	Lactobacillus animalis KCTC 3501	Lactobacillus fermentum ATCC 14931
L_LACt2r	'L-lactate reversible transport via proton symport'	'Transport, extracellular'	112.292	3.562	Lactobacillus casei ATCC 334	Lactobacillus plantarum WCFS1
G3PD5	'glycerol-3-phosphate dehydrogenase (ubiquinone-8)'	'Glycerophospholipid metabolism'	103.261	10.6567	Lactobacillus rhamnosus GG ATCC 53103	Pediococcus pentosaceus ATCC 25745
GLYCt	'Glycerol Transport via Channel'	'Transport, extracellular'	53.3351	0.232911	Leuconostoc argentinum KCTC 3773	Lactobacillus plantarum WCFS1
FBA	'Fructose-Bisphosphate Aldolase'	'Glycolysis/gluconeogenesis'	32.066	4.29118
DHAPT	'Dihydroxyacetone phosphotransferase'	'Pyruvate metabolism'	29.8064	0.232911
F6PE4PL	'D-Fructose-6-phosphate D-erythrose-4-phosphate-lyase'	'Fructose and mannose metabolism'	27.1046	4.76428
TPI	'Triose-Phosphate Isomerase'	'Glycolysis/gluconeogenesis'	24.6049	4.33943
TALA	'Transaldolase'	'Pentose phosphate pathway'	20.6732	3.10422
PIabc	'phosphate transport via ABC system'	'Transport, extracellular'	20.6203	0.100541
PYDXK	'Pyridoxal Kinase'	'Vitamin B6 metabolism'	16.0159	0.00241233
METabc	'L-methionine transport via ABC system'	'Transport, extracellular'	14.7613	0.284315
NADH10	'NADH dehydrogenase (menaquinone-8 & 0 protons)'	'Respiration'	13.8889	0.5
GLCpts	'D-glucose transport via PEP:Pyr PTS'	'Transport, extracellular'	13.6041	1.69776
ASPK	'aspartate kinase'	'Glycine, serine, alanine, and threonine metabolism'	12.6821	0.0883914
CYSS	'cysteine synthase'	'Methionine and cysteine metabolism'	11.6076	1.86078
CYSTS	'Cystathionine Beta-Synthase'	'Methionine and cysteine metabolism'	11.2966	0.472839
L_LACD3	'L-Lactate dehydrogenase (menaquinone)'	'Pyruvate metabolism'	10.0643	0.5
GLU5K	'glutamate 5-kinase'	'Arginine and proline metabolism'	8.81565	0.0641455
G5SADs	'L-Glutamate 5-Semialdehyde Dehydratase (Spontaneous)'	'Urea cycle'	7.71369	0.0549819
FRUK	'fructose-1-phosphate kinase'	'Glycolysis/gluconeogenesis'	6.77601	0.232911
GLYK	'Glycerol Kinase'	'Glycerophospholipid metabolism'	6.27314	0.279494
FOLte	'Folate secretion'	'Transport, extracellular'	5.9553	1
EX_glyc	'Glycerol exchange'	'Transport, extracellular'	4.90928	0.277379
DTMPK	'DTMP Kinase'	'Nucleotide interconversion'	4.63196	0.00362866
CYTK2	'Cytidylate Kinase (dCMP)'	'Nucleotide interconversion'	4.19181	0.00362866
NADS1	'NAD synthase (nh3)'	'NAD metabolism'	3.54632	0.00482466
NNAM	'nicotinamidase'	'NAD metabolism'	2.67671	0.431316
NNATr	'Nicotinate-Nucleotide Adenylyltransferase'	'NAD metabolism'	2.0592	0.00482466
NADS2	'NAD Synthase (Glutamine-Hydrolysing)'	'NAD metabolism'	1.77794	0.00482464
EX_arg_L	'L-Arginine exchange'	'Transport, extracellular'	1.39269	0.271445
PHEt2r	'L-phenylalanine reversible transport via proton symport'	'Transport, extracellular'	1.2614	0.0557675
TYRt2r	'L-tyrosine reversible transport via proton symport'	'Transport, extracellular'	1.07401	0.0414699
PROt2r	'L-proline reversible transport via proton symport'	'Transport, extracellular'	1	0.073285
THRt2r	'L-threonine reversible transport via proton symport'	'Transport, extracellular'	0.910116	0.104727
G1PACT	'glucosamine-1-phosphate N-acetyltransferase'	'Cell wall biosynthesis'	0.514999	0.0571318
UAGDP	'UDP-N-Acetylglucosamine Diphosphorylase'	'Aminosugar metabolism'	0.514195	0.0571318
TRPt2r	'L-tryptophan reversible transport via proton symport'	'Transport, extracellular'	0.252679	0.017038
CYSt2r	'L-cysteine reversible transport via proton symport'	'Transport, extracellular'	0.18025	0.0323054

## Sheet: Table S5
Table S4 Community models where a higher lactate flux (from the FBA solution vector) than wild-type was observed upon deletion of one or two reactions shortlisted from FSEOF
Lactobacillus_rhamnosus_GG_ATCC_53103 & Leuconostoc_lactis_KACC_91922							Lactobacillus_salivarius_salivarius_UCC118 & Leuconostoc_argentinum_KCTC_3773							Lactobacillus_salivarius_salivarius_UCC118 & Leuconostoc_gelidum_JB7							Lactobacillus_salivarius_salivarius_UCC118 & Leuconostoc_lactis_KACC_91922							Leuconostoc_argentinum_KCTC_3773 & Lactobacillus plantarum_WCFS1							Leuconostoc_lactis_KACC_91922 & Lactobacillus plantarum_WCFS1
FSEOFRxnList	Rxn1	Rxn2	Lactate Flux (mmol/gDW/h)	Community Growth (h-1)	Growth Org1 (h-1)	Growth Org2 (h-1)	FSEOFRxnList	Rxn1	Rxn2	Lactate Flux (mmol/gDW/h)	Community Growth (h-1)	Growth Org1 (h-1)	Growth Org2 (h-1)	FSEOFRxnList	Rxn1	Rxn2	Lactate Flux (mmol/gDW/h)	Community Growth (h-1)	Growth Org1 (h-1)	Growth Org2 (h-1)	FSEOFRxnList	Rxn1	Rxn2	Lactate Flux (mmol/gDW/h)	Community Growth (h-1)	Growth Org1 (h-1)	Growth Org2 (h-1)	FSEOFRxnList	Rxn1	Rxn2	Lactate Flux (mmol/gDW/h)	Community Growth (h-1)	Growth Org1 (h-1)	Growth Org2 (h-1)	FSEOFRxnList	Rxn1	Rxn2	Lactate Flux (mmol/gDW/h)	Community Growth (h-1)	Growth Org1 (h-1)	Growth Org2 (h-1)
'ACCOACL_org2'	'ACKr_org2'	'ACt2r_org1'	11.8771	0.340063	0.0832425	0.256821	'ASPT_org1'	'F6PE4PL_org2'	'XU5PG3PL_org2'	10.4489	0.341513	0.0883248	0.253188	'ACOAAGPAT180_org2'	'F6PE4PL_org2'	'XU5PG3PL_org2'	11.6178	0.341513	0.0883248	0.253188	'ACCOACL_org2'	'F6PE4PL_org2'	'XU5PG3PL_org2'	8.40891	0.341513	0.0883248	0.253188	'ACKr_org1'	'F6PE4PL_org1'	'XU5PG3PL_org1'	11.293	0.422513	0.340063	0.0824495	'ACCOACL_org1'	'ACtr_org1'		8.21348	0.422513	0.340063	0.0824495
'ACKr_org1'	'ACt2r_org1'	'ACtr_org2'	11.8771	0.340063	0.0832425	0.256821	'F6PE4PL_org2'	'FORt2r_org1'	'TKT1_org2'	9.91734	0.341513	0.0883248	0.253188	'DALAt2r_org1'	'G3PD2_org1'	'TKT1_org2'	7.57802	0.341513	0.0883248	0.253188	'ACLDC_org2'	'PFL_org1'	'RPE_org2'	5.80848	0.341513	0.0883248	0.253188	'ACt2r_org1'	'ACKr_org1'		9.54683	0.422513	0.340063	0.0824495	'ACKr_org1'	'ACKr_org1'		8.21348	0.422513	0.340063	0.0824495
'ACKr_org2'	'ACKr_org1'	'ACKr_org2'	11.6592	0.340063	0.0832425	0.256821	'FBA3_org2'	'PFL_org1'	'TKT1_org2'	9.91734	0.341513	0.0883248	0.253188	'DALAt2r_org2'	'RPE_org2'	'TKT1_org2'	6.78455	0.341513	0.0883248	0.253188	'ACLS_a_org2'	'FORt2r_org1'	'RPE_org2'	5.80848	0.341513	0.0883248	0.253188	'ASPt2_org2'	'ACt2r_org1'		9.54683	0.422513	0.340063	0.0824495	'ACtr_org1'	'ACKr_org1'	'ACtr_org1'	8.21348	0.422513	0.340063	0.0824495
'ACLDC_org2'	'ACKr_org1'	'ACtr_org2'	11.6592	0.340063	0.0832425	0.256821	'FORt2r_org1'	'PFL_org1'	'RPI_org2'	9.77041	0.341513	0.0883248	0.253188	'F6PE4PL_org2'	'F6PE4PL_org2'	'RPI_org2'	4.60818	0.341513	0.0883248	0.253188	'ACLS_b_org2'	'PFL_org1'	'TKT1_org2'	5.60603	0.341513	0.0883248	0.253188	'CTPS1_org1'	'ACKr_org1'	'ACt2r_org1'	9.53302	0.422513	0.340063	0.0824495	'ASPt2_org2'	'RPE_org1'		6.6051	0.422513	0.340063	0.0824495
'ACLS_a_org2'	'ACKr_org2'	'PTAr_org1'	11.055	0.340063	0.0832425	0.256821	'FRD3_org2'	'PFL_org1'	'RPE_org2'	8.40988	0.341513	0.0883248	0.253188	'FACOAL180_org2'	'G3PD2_org2'	'RPI_org2'	4.52578	0.341513	0.0883248	0.253188	'ACTNDH_org2'	'FORt2r_org1'	'TKT1_org2'	4.68024	0.341513	0.0883248	0.253188	'CYSt2_org2'	'RPI_org1'		7.8175	0.422513	0.340063	0.0824495	'BTNCLi_org1'	'RPI_org1'	'TKT1_org1'	5.8532	0.422513	0.340063	0.0824495
'ACLS_b_org2'	'ACtr_org2'	'PTAr_org1'	11.055	0.340063	0.0832425	0.256821	'FRD7_org1'	'FORt2r_org1'	'RPI_org2'	8.32928	0.341513	0.0883248	0.253188	'FBA3_org2'	'FBP_org2'	'RPI_org2'	4.52578	0.341513	0.0883248	0.253188	'ASPT_org1'	'RPE_org2'		4.01142	0.341513	0.0883248	0.253188	'DPCOAK_org2'	'RPE_org1'	'TKT1_org1'	7.09923	0.422513	0.340063	0.0824495	'F6PE4PL_org1'	'HEX7_org1'	'TKT1_org1'	5.58369	0.422513	0.340063	0.0824495
'ACt2r_org1'	'ACKr_org2'	'PFL_org1'	10.4741	0.340063	0.0832425	0.256821	'HEX7_org2'	'FORt2r_org1'	'RPE_org2'	7.72329	0.341513	0.0883248	0.253188	'FBP_org2'	'FRD2_org2'	'RPI_org2'	4.52578	0.341513	0.0883248	0.253188	'BTNCLi_org2'	'ASPT_org1'	'PFL_org1'	3.50957	0.341513	0.0883248	0.253188	'F6PE4PL_org1'							'FBA3_org1'	'PROt2r_org2'	'TKT1_org1'	5.58369	0.422513	0.340063	0.0824495
'ACtr_org2'	'ACtr_org2'	'PFL_org1'	10.4741	0.340063	0.0832425	0.256821	'LDH_D2_org1'	'ASPT_org1'	'TKT1_org2'	7.43608	0.341513	0.0883248	0.253188	'FRD2_org2'	'RNTR2_org2'	'RPI_org2'	4.52578	0.341513	0.0883248	0.253188	'F6PE4PL_org2'	'ASPT_org1'	'FORt2r_org1'	3.24433	0.341513	0.0883248	0.253188	'FBA3_org1'							'HEX7_org1'	'ASPt2_org2'	'TKT1_org1'	5.58369	0.422513	0.340063	0.0824495
'BTNCLi_org2'	'ACtr_org2'	'FORt2r_org1'	10.4733	0.340063	0.0832425	0.256821	'NADH9_org2'	'SUCCt2r_org1'	'TKT1_org2'	7.42493	0.341513	0.0883248	0.253188	'G3PD2_org1'	'RPI_org2'	'XU5PG3PL_org2'	4.52578	0.341513	0.0883248	0.253188	'FBA3_org2'	'FORt2r_org1'	'SUCCt2r_org1'	3.24433	0.341513	0.0883248	0.253188	'FRD2_org1'							'PROt2r_org2'	'FBA3_org1'	'TKT1_org1'	5.58369	0.422513	0.340063	0.0824495
'DHFOR2_org1'	'ACKr_org2'	'FORt2r_org1'	10.4733	0.340063	0.0832425	0.256821	'PFL_org1'	'FRD7_org1'	'TKT1_org2'	7.42493	0.341513	0.0883248	0.253188	'G3PD2_org2'	'NADH10_org2'	'RPI_org2'	4.52578	0.341513	0.0883248	0.253188	'FORt2r_org1'	'FORt2r_org1'	'RPI_org2'	3.11854	0.341513	0.0883248	0.253188	'G5SD_org2'							'RPE_org1'	'FBA3_org1'	'RPI_org1'	1.26898	0.422513	0.340063	0.0824495
'DHFR_org1'	'ACtr_org2'	'FOLt_org1'	9.30154	0.340063	0.0832425	0.256821	'RPE_org2'	'FRD7_org1'	'RPI_org2'	6.77484	0.341513	0.0883248	0.253188	'GAPD_NADP_org2'	'RPI_org2'		3.94445	0.341513	0.0883248	0.253188	'FRD7_org1'	'PFL_org1'	'RPI_org2'	3.11854	0.341513	0.0883248	0.253188	'GLU5K_org2'							'RPI_org1'	'RPI_org1'	'S17BPH_org1'	1.26898	0.422513	0.340063	0.0824495
'F6PE4PL_org2'	'ACKr_org2'	'DHFOR2_org1'	9.30154	0.340063	0.0832425	0.256821	'RPI_org2'	'RPI_org2'	'SUCCt2r_org1'	6.77484	0.341513	0.0883248	0.253188	'LDH_D2_org1'							'LDH_D2_org1'	'LDH_D2_org1'	'TKT1_org2'	2.91423	0.341513	0.0883248	0.253188	'GLYCt1_org2'							'S17BPH_org1'	'HEX7_org1'	'RPI_org1'	1.25953	0.422513	0.340063	0.0824495
'FBA3_org2'	'ACKr_org2'	'FOLt_org1'	9.30154	0.340063	0.0832425	0.256821	'S17BPH_org2'	'ASPT_org1'	'RPI_org2'	6.76509	0.341513	0.0883248	0.253188	'NADH10_org2'							'PFL_org1'	'RPI_org2'	'TKT1_org2'	2.87284	0.341513	0.0883248	0.253188	'GUAPRT_org2'							'TKT1_org1'	'F6PE4PL_org1'	'RPI_org1'	0.588835	0.422513	0.340063	0.0824495
'FOLt_org1'	'ACtr_org2'	'DHFOR2_org1'	9.30154	0.340063	0.0832425	0.256821	'SUCCt2r_org1'	'ASPT_org1'	'RPE_org2'	6.75871	0.341513	0.0883248	0.253188	'RNTR2_org2'							'RPE_org2'	'S17BPH_org2'	'TKT1_org2'	2.58934	0.341513	0.0883248	0.253188	'GUAt2_org2'
'FORt2r_org1'	'ACKr_org2'	'THFte_org1'	9.235	0.340063	0.0832425	0.256821	'TKT1_org2'	'FRD7_org1'	'RPE_org2'	6.75131	0.341513	0.0883248	0.253188	'RPE_org2'							'RPI_org2'	'TKT1_org2'	'XU5PG3PL_org2'	2.58934	0.341513	0.0883248	0.253188	'HEX1_org1'
'G3PD1_org2'	'ACtr_org2'	'THFte_org1'	9.235	0.340063	0.0832425	0.256821	'XU5PG3PL_org2'	'RPE_org2'	'SUCCt2r_org1'	6.75131	0.341513	0.0883248	0.253188	'RPI_org2'							'S17BPH_org2'	'ACCOACL_org2'	'TKT1_org2'	2.58934	0.341513	0.0883248	0.253188	'HSDy_org1'
'GLNt2r_org2'	'ACKr_org2'	'GLNt2r_org2'	8.86104	0.340063	0.0832425	0.256821		'RPI_org2'	'TKT1_org2'	5.82206	0.341513	0.0883248	0.253188	'S17BPH_org2'							'SUCCt2r_org1'	'BTNCLi_org2'	'TKT1_org2'	2.58934	0.341513	0.0883248	0.253188	'ILEabc_org1'
'GMPR_org1'	'ACtr_org2'	'GLNt2r_org2'	8.86104	0.340063	0.0832425	0.256821		'FRD3_org2'	'TKT1_org2'	5.5968	0.341513	0.0883248	0.253188	'SGAT_org2'							'TKT1_org2'	'F6PE4PL_org2'	'TKT1_org2'	2.58934	0.341513	0.0883248	0.253188	'LEUabc_org1'
'GMPS2_org1'	'ACtr_org2'		8.3315	0.340063	0.0832425	0.256821		'FRD3_org2'	'RPI_org2'	5.59493	0.341513	0.0883248	0.253188	'TKT1_org2'							'XU5PG3PL_org2'	'FBA3_org2'	'TKT1_org2'	2.53492	0.341513	0.0883248	0.253188	'METS_org2'
'GUAPRT_org2'	'ACKr_org2'	'ACtr_org2'	8.3315	0.340063	0.0832425	0.256821		'F6PE4PL_org2'	'TKT1_org2'	5.53549	0.341513	0.0883248	0.253188	'XU5PG3PL_org2'								'TKT1_org2'		2.46672	0.341513	0.0883248	0.253188	'METabc_org1'
'PFL_org1'	'ACKr_org2'		8.3315	0.340063	0.0832425	0.256821		'PFL_org1'	'SUCCt2r_org1'	3.99585	0.341513	0.0883248	0.253188									'PFL_org1'	'SUCCt2r_org1'	2.08607	0.341513	0.0883248	0.253188	'NADH10_org1'
'PTAr_org1'	'F6PE4PL_org2'	'XU5PG3PL_org2'	6.53987	0.340063	0.0832425	0.256821		'FRD7_org1'	'PFL_org1'	3.99585	0.341513	0.0883248	0.253188									'FRD7_org1'	'PFL_org1'	2.08607	0.341513	0.0883248	0.253188	'PNTK_org2'
'RNDR4_org2'	'PFL_org1'	'TKT1_org2'	5.21035	0.340063	0.0832425	0.256821		'ASPT_org1'	'FORt2r_org1'	3.85898	0.341513	0.0883248	0.253188									'FORt2r_org1'	'FRD7_org1'	1.96334	0.341513	0.0883248	0.253188	'PPCDC_org2'
'RPI_org2'	'FORt2r_org1'	'TKT1_org2'	5.21026	0.340063	0.0832425	0.256821		'FORt2r_org1'	'FRD7_org1'	3.8278	0.341513	0.0883248	0.253188									'FBA3_org2'	'RPI_org2'	1.5069	0.341513	0.0883248	0.253188	'PPNCL_org2'
'S17BPH_org2'	'PTAr_org1'	'RPI_org2'	4.9297	0.340063	0.0717447	0.268319		'FORt2r_org1'	'SUCCt2r_org1'	3.8278	0.341513	0.0883248	0.253188									'RPI_org2'	'S17BPH_org2'	1.5069	0.341513	0.0883248	0.253188	'RPE_org1'
'THFte_org1'	'ACt2r_org1'	'RPI_org2'	4.92864	0.340063	0.0688556	0.271208		'F6PE4PL_org2'	'PFL_org1'	2.65027	0.341513	0.0883248	0.253188									'FORt2r_org1'	'PFL_org1'	0.951798	0.341513	0.0883248	0.253188	'RPI_org1'
'TKT1_org2'	'ACKr_org1'	'RPI_org2'	4.87744	0.340063	0.0690598	0.271003		'F6PE4PL_org2'	'FORt2r_org1'	2.65027	0.341513	0.0883248	0.253188									'RPI_org2'		0.801341	0.341513	0.0883248	0.253188	'S17BPH_org1'
'XANt2_org1'	'PFL_org1'	'RPI_org2'	3.59782	0.340063	0.0832425	0.256821		'FORt2r_org1'	'S17BPH_org2'	2.65027	0.341513	0.0883248	0.253188									'FBA3_org2'	'XU5PG3PL_org2'	0.648241	0.341513	0.0883248	0.253188	'TKT1_org1'
'XPPT_org1'	'FORt2r_org1'	'RPI_org2'	3.59716	0.340063	0.0832425	0.256821		'PFL_org1'	'S17BPH_org2'	2.65027	0.341513	0.0883248	0.253188									'S17BPH_org2'	'XU5PG3PL_org2'	0.580041	0.341513	0.0883248	0.253188	'VALabc_org1'
'XU5PG3PL_org2'	'DHFOR2_org1'	'TKT1_org2'	3.51538	0.340063	0.0832425	0.256821		'FBA3_org2'	'FORt2r_org1'	2.65027	0.341513	0.0883248	0.253188															'XU5PG3PL_org1'
	'FOLt_org1'	'TKT1_org2'	3.51538	0.340063	0.0832425	0.256821		'FBA3_org2'	'PFL_org1'	2.65027	0.341513	0.0883248	0.253188
	'FBA3_org2'	'PTAr_org1'	2.38451	0.340063	0.0563483	0.283715		'NADH9_org2'	'PFL_org1'	1.99499	0.341513	0.0883248	0.253188
	'PTAr_org1'	'S17BPH_org2'	2.38451	0.340063	0.0563483	0.283715		'FORt2r_org1'	'FRD3_org2'	1.94972	0.341513	0.0883248	0.253188
	'F6PE4PL_org2'	'PTAr_org1'	2.38451	0.340063	0.0563483	0.283715		'FORt2r_org1'	'PFL_org1'	1.94972	0.341513	0.0883248	0.253188
	'PTAr_org1'	'XU5PG3PL_org2'	2.38288	0.340063	0.056378	0.283685		'LDH_D2_org1'	'PFL_org1'	1.94972	0.341513	0.0883248	0.253188
	'ACt2r_org1'	'XU5PG3PL_org2'	2.31898	0.340063	0.0527659	0.287297		'S17BPH_org2'	'XU5PG3PL_org2'	1.70426	0.341513	0.0883248	0.253188
	'ACt2r_org1'	'F6PE4PL_org2'	2.31898	0.340063	0.0527659	0.287297		'F6PE4PL_org2'	'S17BPH_org2'	1.70426	0.341513	0.0883248	0.253188
	'ACt2r_org1'	'S17BPH_org2'	2.31898	0.340063	0.0527659	0.287297		'F6PE4PL_org2'	'FBA3_org2'	1.70426	0.341513	0.0883248	0.253188
	'ACt2r_org1'	'FBA3_org2'	2.31898	0.340063	0.0527659	0.287297		'FBA3_org2'	'XU5PG3PL_org2'	1.70426	0.341513	0.0883248	0.253188
	'ACKr_org1'	'FBA3_org2'	2.29461	0.340063	0.053215	0.286848		'FBA3_org2'	'S17BPH_org2'	1.63606	0.341513	0.0883248	0.253188
	'ACKr_org1'	'F6PE4PL_org2'	2.29461	0.340063	0.053215	0.286848
	'ACKr_org1'	'S17BPH_org2'	2.29461	0.340063	0.053215	0.286848
	'ACKr_org1'	'XU5PG3PL_org2'	2.2913	0.340063	0.0532757	0.286787
	'PFL_org1'		1.70858	0.340063	0.0603327	0.279731
	'FORt2r_org1'	'PFL_org1'	1.70858	0.340063	0.0603327	0.279731
	'FORt2r_org1'		1.7081	0.340063	0.0603327	0.279731
	'ACCOACL_org2'	'ACKr_org1'	1.51673	0.340063	0.0253798	0.314683
	'ACKr_org1'	'BTNCLi_org2'	1.51673	0.340063	0.0253798	0.314683
	'ACKr_org1'	'GLNt2r_org2'	1.51264	0.340063	0.0253798	0.314683
	'GLNt2r_org2'	'PTAr_org1'	1.43499	0.340063	0.0227279	0.317335
	'ACCOACL_org2'	'PTAr_org1'	1.41081	0.340063	0.0221493	0.317914
	'BTNCLi_org2'	'PTAr_org1'	1.41081	0.340063	0.0221493	0.317914
	'ACCOACL_org2'	'ACt2r_org1'	1.38663	0.340063	0.0200987	0.319964
	'ACt2r_org1'	'BTNCLi_org2'	1.38663	0.340063	0.0200987	0.319964
	'GUAPRT_org2'	'PTAr_org1'	1.37078	0.340063	0.0225024	0.317561
	'ACt2r_org1'	'GUAPRT_org2'	1.26169	0.340063	0.0174366	0.322627
	'ACKr_org1'	'GUAPRT_org2'	1.25825	0.340063	0.0177046	0.322359
	'ACt2r_org1'	'GLNt2r_org2'	1.2582	0.340063	0.0155962	0.324467
	'ACKr_org1'	'PTAr_org1'	1.22195	0.340063	0.0182658	0.321797
	'GLNt2r_org2'	'XU5PG3PL_org2'	0.673665	0.340063	0.0832425	0.256821
	'F6PE4PL_org2'	'GLNt2r_org2'	0.657781	0.340063	0.0832425	0.256821
	'BTNCLi_org2'	'XU5PG3PL_org2'	0.634022	0.340063	0.0832425	0.256821
	'ACCOACL_org2'	'XU5PG3PL_org2'	0.634022	0.340063	0.0832425	0.256821
	'GLNt2r_org2'	'S17BPH_org2'	0.631249	0.340063	0.0832425	0.256821
	'FBA3_org2'	'GLNt2r_org2'	0.631249	0.340063	0.0832425	0.256821
	'ACCOACL_org2'	'S17BPH_org2'	0.595529	0.340063	0.0832425	0.256821
	'BTNCLi_org2'	'S17BPH_org2'	0.595529	0.340063	0.0832425	0.256821
	'ACCOACL_org2'	'FBA3_org2'	0.595529	0.340063	0.0832425	0.256821
	'BTNCLi_org2'	'FBA3_org2'	0.595529	0.340063	0.0832425	0.256821
	'ACCOACL_org2'	'GLNt2r_org2'	0.590243	0.340063	0.0832425	0.256821
	'BTNCLi_org2'	'GLNt2r_org2'	0.590243	0.340063	0.0832425	0.256821
	'GUAPRT_org2'	'XU5PG3PL_org2'	0.58768	0.340063	0.0832425	0.256821
	'ACCOACL_org2'	'GUAPRT_org2'	0.574727	0.340063	0.0832425	0.256821
	'BTNCLi_org2'	'GUAPRT_org2'	0.574727	0.340063	0.0832425	0.256821
	'F6PE4PL_org2'	'GUAPRT_org2'	0.574727	0.340063	0.0832425	0.256821
	'GLNt2r_org2'	'GUAPRT_org2'	0.555797	0.340063	0.0832425	0.256821
	'S17BPH_org2'	'XU5PG3PL_org2'	0.554199	0.340063	0.0832425	0.256821
	'FBA3_org2'	'XU5PG3PL_org2'	0.554199	0.340063	0.0832425	0.256821
	'XU5PG3PL_org2'		0.551893	0.340063	0.0832425	0.256821
	'GUAPRT_org2'	'S17BPH_org2'	0.549187	0.340063	0.0832425	0.256821
	'FBA3_org2'	'GUAPRT_org2'	0.549187	0.340063	0.0832425	0.256821
	'F6PE4PL_org2'	'S17BPH_org2'	0.540185	0.340063	0.0832425	0.256821
	'F6PE4PL_org2'	'FBA3_org2'	0.540185	0.340063	0.0832425	0.256821
	'ACCOACL_org2'		0.537787	0.340063	0.0832425	0.256821
	'BTNCLi_org2'		0.537787	0.340063	0.0832425	0.256821
	'F6PE4PL_org2'		0.537787	0.340063	0.0832425	0.256821
	'ACCOACL_org2'	'BTNCLi_org2'	0.537787	0.340063	0.0832425	0.256821
	'ACCOACL_org2'	'F6PE4PL_org2'	0.537787	0.340063	0.0832425	0.256821
	'BTNCLi_org2'	'F6PE4PL_org2'	0.537787	0.340063	0.0832425	0.256821
	'GLNt2r_org2'		0.521912	0.340063	0.0832425	0.256821
	'FBA3_org2'		0.513401	0.340063	0.0832425	0.256821
	'S17BPH_org2'		0.513401	0.340063	0.0832425	0.256821
	'FBA3_org2'	'S17BPH_org2'	0.513401	0.340063	0.0832425	0.256821
	'GUAPRT_org2'		0.506396	0.340063	0.0832425	0.256821

## Sheet: Table S6
Table S6 Metabolic Distances of all LAB communities
Organism 1	Organism 2	Metabolic Distance
Lactobacillus_ruminis_ATCC_25644	Lactobacillus reuteri_JCM1112	0.830021
Lactobacillus_plantarum_subsp_plantarum_ATCC_14917	Lactobacillus reuteri_JCM1112	0.826923
Lactobacillus_gastricus_PS3	Lactobacillus reuteri_JCM1112	0.825
Lactobacillus_pentosus_KCA1	Lactobacillus reuteri_JCM1112	0.824316
Lactobacillus_jensenii_1153	Lactobacillus reuteri_JCM1112	0.824216
Lactobacillus_plantarum_JDM1	Lactobacillus reuteri_JCM1112	0.822356
Lactobacillus_ultunensis_DSM_16047	Lactobacillus reuteri_JCM1112	0.821197
Lactobacillus_curvatus_CRL_705	Lactobacillus reuteri_JCM1112	0.819333
Leuconostoc_gelidum_JB7	Lactobacillus reuteri_JCM1112	0.818692
Lactobacillus_coleohominis_101_4_CHN	Lactobacillus reuteri_JCM1112	0.817879
Lactobacillus_animalis_KCTC_3501	Lactobacillus reuteri_JCM1112	0.817143
Lactobacillus_oris_F0423	Lactobacillus reuteri_JCM1112	0.817058
Lactobacillus_johnsonii_NCC_533	Lactobacillus reuteri_JCM1112	0.816398
Lactobacillus_amylovorus_GRL_1112	Lactobacillus reuteri_JCM1112	0.814266
Lactobacillus_amylolyticus_DSM_11664	Lactobacillus reuteri_JCM1112	0.81399
Lactobacillus_casei_casei_BL23	Lactobacillus reuteri_JCM1112	0.813922
Leuconostoc_lactis_KACC_91922	Lactobacillus reuteri_JCM1112	0.813385
Lactobacillus_fermentum_ATCC_14931	Lactobacillus reuteri_JCM1112	0.812804
Lactobacillus_antri_DSM_16041	Lactobacillus reuteri_JCM1112	0.812627
Lactobacillus_johnsonii_DPC_6026	Lactobacillus reuteri_JCM1112	0.812456
Lactobacillus_acidophilus_NCFM	Lactobacillus reuteri_JCM1112	0.811874
Leuconostoc_argentinum_KCTC_3773	Lactobacillus reuteri_JCM1112	0.811818
Lactobacillus_brevis_ATCC_367	Lactobacillus reuteri_JCM1112	0.811813
Lactobacillus_casei_ATCC_334	Lactobacillus reuteri_JCM1112	0.811515
Lactobacillus_fermentum_IFO_3956	Lactobacillus reuteri_JCM1112	0.81147
Lactobacillus_vaginalis_ATCC_49540	Lactobacillus reuteri_JCM1112	0.811406
Lactobacillus_salivarius_HO66_ATCC_11741	Lactobacillus reuteri_JCM1112	0.81087
Lactobacillus_paracasei_subsp_paracasei_8700_2	Lactobacillus reuteri_JCM1112	0.810239
Lactobacillus_sakei_subsp_sakei_23K	Lactobacillus reuteri_JCM1112	0.809812
Lactobacillus_salivarius_salivarius_UCC118	Lactobacillus reuteri_JCM1112	0.809661
Lactobacillus_rhamnosus_GG_ATCC_53103	Lactobacillus reuteri_JCM1112	0.809584
Lactobacillus_rhamnosus_LMS2_1	Lactobacillus reuteri_JCM1112	0.809299
Lactobacillus_reuteri_MM4_1A_	Lactobacillus plantarum_WCFS1	0.80916
Lactobacillus_brevis_ATCC_367	Lactobacillus plantarum_WCFS1	0.808638
Lactobacillus_paracasei_subsp_paracasei_ATCC_25302	Lactobacillus reuteri_JCM1112	0.807586
Lactobacillus_reuteri_MM2_3_	Lactobacillus plantarum_WCFS1	0.807441
Lactobacillus reuteri_JCM1112	Pediococcus_pentosaceus_ATCC_25745	0.805871
Lactobacillus_vaginalis_ATCC_49540	Lactobacillus plantarum_WCFS1	0.803909
Lactobacillus reuteri_JCM1112	Pediococcus_acidilactici_DSM_20284	0.803625
Lactobacillus_reuteri_SD2112_ATCC_55730	Lactobacillus plantarum_WCFS1	0.80304
Lactobacillus_reuteri_CF48_3A_	Lactobacillus plantarum_WCFS1	0.80278
Lactobacillus_gasseri_ATCC_33323	Lactobacillus reuteri_JCM1112	0.802594
Lactobacillus_helveticus_DSM_20075	Lactobacillus reuteri_JCM1112	0.801533
Lactobacillus_curvatus_CRL_705	Lactobacillus plantarum_WCFS1	0.801307
Lactobacillus_amylolyticus_DSM_11664	Lactobacillus plantarum_WCFS1	0.801079
Lactobacillus_delbrueckii_subsp_bulgaricus_ATCC_11842	Lactobacillus reuteri_JCM1112	0.800842
Lactobacillus_oris_F0423	Lactobacillus plantarum_WCFS1	0.800364
Lactobacillus reuteri_JCM1112	Pediococcus_acidilactici_7_4	0.800301
Lactobacillus_delbrueckii_subsp_bulgaricus_ATCC_BAA_365	Lactobacillus reuteri_JCM1112	0.799532
Lactobacillus_jensenii_1153	Lactobacillus plantarum_WCFS1	0.799283
Lactobacillus_johnsonii_NCC_533	Lactobacillus plantarum_WCFS1	0.799178
Lactobacillus_coleohominis_101_4_CHN	Lactobacillus plantarum_WCFS1	0.799084
Lactobacillus_acidophilus_ATCC_4796	Lactobacillus reuteri_JCM1112	0.798387
Lactobacillus_helveticus_DPC_4571	Lactobacillus reuteri_JCM1112	0.797594
Lactobacillus_helveticus_DSM_20075	Lactobacillus plantarum_WCFS1	0.796598
Lactobacillus_ultunensis_DSM_16047	Lactobacillus plantarum_WCFS1	0.795745
Lactobacillus_animalis_KCTC_3501	Lactobacillus plantarum_WCFS1	0.795497
Lactobacillus_fermentum_ATCC_14931	Lactobacillus plantarum_WCFS1	0.794959
Lactobacillus_gasseri_ATCC_33323	Lactobacillus plantarum_WCFS1	0.794549
Lactobacillus_antri_DSM_16041	Lactobacillus plantarum_WCFS1	0.794411
Lactobacillus_johnsonii_DPC_6026	Lactobacillus plantarum_WCFS1	0.794321
Lactobacillus_delbrueckii_subsp_bulgaricus_ATCC_11842	Lactobacillus plantarum_WCFS1	0.793878
Lactobacillus plantarum_WCFS1	Pediococcus_pentosaceus_ATCC_25745	0.79362
Lactobacillus_crispatus_125_2_CHN	Lactobacillus reuteri_JCM1112	0.793245
Lactobacillus_gastricus_PS3	Lactobacillus plantarum_WCFS1	0.793208
Lactobacillus_delbrueckii_subsp_bulgaricus_ATCC_BAA_365	Lactobacillus plantarum_WCFS1	0.792766
Lactobacillus_amylovorus_GRL_1112	Lactobacillus plantarum_WCFS1	0.791391
Lactobacillus_reuteri_MM4_1A_	Lactobacillus reuteri_JCM1112	0.790775
Lactobacillus_reuteri_SD2112_ATCC_55730	Lactobacillus reuteri_JCM1112	0.790311
Lactobacillus_reuteri_MM2_3_	Lactobacillus reuteri_JCM1112	0.789293
Lactobacillus_fermentum_IFO_3956	Lactobacillus plantarum_WCFS1	0.789098
Lactobacillus_acidophilus_NCFM	Lactobacillus plantarum_WCFS1	0.788475
Lactobacillus_reuteri_CF48_3A_	Lactobacillus reuteri_JCM1112	0.788341
Lactobacillus_helveticus_DPC_4571	Lactobacillus plantarum_WCFS1	0.785665
Lactobacillus_sakei_subsp_sakei_23K	Lactobacillus plantarum_WCFS1	0.78543
Leuconostoc_gelidum_JB7	Lactobacillus plantarum_WCFS1	0.784739
Leuconostoc_lactis_KACC_91922	Lactobacillus plantarum_WCFS1	0.784576
Leuconostoc_argentinum_KCTC_3773	Lactobacillus plantarum_WCFS1	0.783079
Lactobacillus_ruminis_ATCC_25644	Lactobacillus plantarum_WCFS1	0.77931
Lactobacillus plantarum_WCFS1	Pediococcus_acidilactici_DSM_20284	0.77819
Lactobacillus plantarum_WCFS1	Pediococcus_acidilactici_7_4	0.776792
Lactobacillus_salivarius_salivarius_UCC118	Lactobacillus plantarum_WCFS1	0.773963
Lactobacillus_salivarius_HO66_ATCC_11741	Lactobacillus plantarum_WCFS1	0.773218
Lactobacillus_pentosus_KCA1	Lactobacillus plantarum_WCFS1	0.771226
Lactobacillus_paracasei_subsp_paracasei_8700_2	Lactobacillus plantarum_WCFS1	0.770592
Lactobacillus_casei_ATCC_334	Lactobacillus plantarum_WCFS1	0.770021
Lactobacillus_casei_casei_BL23	Lactobacillus plantarum_WCFS1	0.768456
Lactobacillus_acidophilus_ATCC_4796	Lactobacillus plantarum_WCFS1	0.768438
Lactobacillus_paracasei_subsp_paracasei_ATCC_25302	Lactobacillus plantarum_WCFS1	0.768385
Lactobacillus_crispatus_125_2_CHN	Lactobacillus plantarum_WCFS1	0.767742
Lactobacillus_rhamnosus_GG_ATCC_53103	Lactobacillus plantarum_WCFS1	0.76519
Lactobacillus_plantarum_JDM1	Lactobacillus plantarum_WCFS1	0.763368
Lactobacillus_rhamnosus_LMS2_1	Lactobacillus plantarum_WCFS1	0.762677
Lactobacillus_plantarum_subsp_plantarum_ATCC_14917	Lactobacillus plantarum_WCFS1	0.758577
Lactobacillus plantarum_WCFS1	Lactobacillus reuteri_JCM1112	0.578646
Lactobacillus_jensenii_1153	Lactobacillus_reuteri_CF48_3A_	0.551051
Lactobacillus_jensenii_1153	Lactobacillus_reuteri_SD2112_ATCC_55730	0.550638
Lactobacillus_crispatus_125_2_CHN	Lactobacillus_oris_F0423	0.55052
Lactobacillus_fermentum_ATCC_14931	Lactobacillus_jensenii_1153	0.547271
Lactobacillus_acidophilus_ATCC_4796	Lactobacillus_gastricus_PS3	0.547115
Lactobacillus_jensenii_1153	Lactobacillus_reuteri_MM2_3_	0.546269
Lactobacillus_crispatus_125_2_CHN	Lactobacillus_vaginalis_ATCC_49540	0.546232
Lactobacillus_acidophilus_ATCC_4796	Lactobacillus_oris_F0423	0.544919
Lactobacillus_jensenii_1153	Lactobacillus_reuteri_MM4_1A_	0.543129
Lactobacillus_crispatus_125_2_CHN	Lactobacillus_gastricus_PS3	0.541945
Lactobacillus_antri_DSM_16041	Lactobacillus_jensenii_1153	0.538927
Lactobacillus_acidophilus_ATCC_4796	Lactobacillus_vaginalis_ATCC_49540	0.532508
Lactobacillus_amylovorus_GRL_1112	Lactobacillus_fermentum_ATCC_14931	0.530259
Lactobacillus_delbrueckii_subsp_bulgaricus_ATCC_BAA_365	Lactobacillus_oris_F0423	0.528343
Lactobacillus_amylovorus_GRL_1112	Lactobacillus_antri_DSM_16041	0.525832
Lactobacillus_crispatus_125_2_CHN	Lactobacillus_fermentum_IFO_3956	0.517325
Lactobacillus_casei_casei_BL23	Lactobacillus_vaginalis_ATCC_49540	0.516349
Lactobacillus_amylovorus_GRL_1112	Lactobacillus_reuteri_MM2_3_	0.515216
Lactobacillus_amylolyticus_DSM_11664	Lactobacillus_gastricus_PS3	0.514179
Lactobacillus_acidophilus_ATCC_4796	Leuconostoc_argentinum_KCTC_3773	0.513219
Lactobacillus_amylovorus_GRL_1112	Lactobacillus_reuteri_SD2112_ATCC_55730	0.512857
Lactobacillus_rhamnosus_LMS2_1	Lactobacillus_vaginalis_ATCC_49540	0.512663
Lactobacillus_amylovorus_GRL_1112	Lactobacillus_reuteri_CF48_3A_	0.51216
Lactobacillus_crispatus_125_2_CHN	Leuconostoc_argentinum_KCTC_3773	0.51183
Lactobacillus_casei_ATCC_334	Lactobacillus_vaginalis_ATCC_49540	0.511822
Lactobacillus_paracasei_subsp_paracasei_8700_2	Lactobacillus_vaginalis_ATCC_49540	0.511773
Lactobacillus_amylolyticus_DSM_11664	Lactobacillus_oris_F0423	0.510542
Lactobacillus_crispatus_125_2_CHN	Lactobacillus_reuteri_MM4_1A_	0.510089
Lactobacillus_fermentum_ATCC_14931	Lactobacillus_gasseri_ATCC_33323	0.509985
Lactobacillus_acidophilus_ATCC_4796	Lactobacillus_curvatus_CRL_705	0.508544
Lactobacillus_jensenii_1153	Lactobacillus_plantarum_subsp_plantarum_ATCC_14917	0.508267
Lactobacillus_amylolyticus_DSM_11664	Leuconostoc_argentinum_KCTC_3773	0.508184
Lactobacillus_delbrueckii_subsp_bulgaricus_ATCC_BAA_365	Lactobacillus_gastricus_PS3	0.508053
Lactobacillus_paracasei_subsp_paracasei_ATCC_25302	Lactobacillus_vaginalis_ATCC_49540	0.508036
Lactobacillus_acidophilus_ATCC_4796	Lactobacillus_reuteri_MM4_1A_	0.507974
Lactobacillus_acidophilus_ATCC_4796	Lactobacillus_fermentum_IFO_3956	0.506805
Lactobacillus_crispatus_125_2_CHN	Lactobacillus_pentosus_KCA1	0.506531
Lactobacillus_crispatus_125_2_CHN	Leuconostoc_lactis_KACC_91922	0.504769
Lactobacillus_acidophilus_ATCC_4796	Leuconostoc_lactis_KACC_91922	0.502749
Lactobacillus_fermentum_IFO_3956	Lactobacillus_jensenii_1153	0.502638
Lactobacillus_jensenii_1153	Lactobacillus_ruminis_ATCC_25644	0.501585
Lactobacillus_crispatus_125_2_CHN	Lactobacillus_curvatus_CRL_705	0.500829
Lactobacillus_amylolyticus_DSM_11664	Lactobacillus_vaginalis_ATCC_49540	0.499605
Lactobacillus_curvatus_CRL_705	Lactobacillus_fermentum_ATCC_14931	0.498901
Lactobacillus_gastricus_PS3	Lactobacillus_helveticus_DSM_20075	0.497451
Lactobacillus_acidophilus_ATCC_4796	Lactobacillus_pentosus_KCA1	0.497114
Leuconostoc_argentinum_KCTC_3773	Pediococcus_acidilactici_7_4	0.497015
Lactobacillus_jensenii_1153	Pediococcus_acidilactici_7_4	0.49619
Lactobacillus_crispatus_125_2_CHN	Leuconostoc_gelidum_JB7	0.49572
Lactobacillus_coleohominis_101_4_CHN	Lactobacillus_crispatus_125_2_CHN	0.495008
Lactobacillus_crispatus_125_2_CHN	Lactobacillus_fermentum_ATCC_14931	0.494819
Lactobacillus_amylovorus_GRL_1112	Pediococcus_acidilactici_7_4	0.494136
Lactobacillus_amylolyticus_DSM_11664	Leuconostoc_lactis_KACC_91922	0.494081
Lactobacillus_gastricus_PS3	Pediococcus_acidilactici_7_4	0.493516
Lactobacillus_delbrueckii_subsp_bulgaricus_ATCC_BAA_365	Lactobacillus_vaginalis_ATCC_49540	0.493416
Lactobacillus_casei_casei_BL23	Lactobacillus_coleohominis_101_4_CHN	0.491803
Lactobacillus_gastricus_PS3	Pediococcus_acidilactici_DSM_20284	0.491673
Lactobacillus_amylolyticus_DSM_11664	Lactobacillus_curvatus_CRL_705	0.490954
Lactobacillus_amylovorus_GRL_1112	Lactobacillus_reuteri_MM4_1A_	0.490845
Leuconostoc_argentinum_KCTC_3773	Pediococcus_acidilactici_DSM_20284	0.490594
Lactobacillus_animalis_KCTC_3501	Lactobacillus_crispatus_125_2_CHN	0.489666
Lactobacillus_antri_DSM_16041	Leuconostoc_lactis_KACC_91922	0.489184
Lactobacillus_coleohominis_101_4_CHN	Lactobacillus_paracasei_subsp_paracasei_8700_2	0.488776
Lactobacillus_casei_ATCC_334	Lactobacillus_coleohominis_101_4_CHN	0.488727
Lactobacillus_amylovorus_GRL_1112	Pediococcus_acidilactici_DSM_20284	0.488574
Lactobacillus_casei_casei_BL23	Lactobacillus_jensenii_1153	0.488408
Lactobacillus_acidophilus_ATCC_4796	Leuconostoc_gelidum_JB7	0.488031
Lactobacillus_fermentum_ATCC_14931	Leuconostoc_argentinum_KCTC_3773	0.487562
Lactobacillus_ultunensis_DSM_16047	Leuconostoc_argentinum_KCTC_3773	0.4875
Lactobacillus_casei_ATCC_334	Lactobacillus_jensenii_1153	0.487382
Lactobacillus_fermentum_ATCC_14931	Pediococcus_pentosaceus_ATCC_25745	0.486091
Lactobacillus_antri_DSM_16041	Leuconostoc_argentinum_KCTC_3773	0.486053
Lactobacillus_reuteri_CF48_3A_	Leuconostoc_lactis_KACC_91922	0.485994
Lactobacillus_amylolyticus_DSM_11664	Lactobacillus_pentosus_KCA1	0.485839
Lactobacillus_coleohominis_101_4_CHN	Lactobacillus_paracasei_subsp_paracasei_ATCC_25302	0.485756
Lactobacillus_oris_F0423	Lactobacillus_paracasei_subsp_paracasei_8700_2	0.485734
Leuconostoc_lactis_KACC_91922	Pediococcus_acidilactici_7_4	0.485671
Lactobacillus_helveticus_DSM_20075	Lactobacillus_oris_F0423	0.484848
Lactobacillus_casei_ATCC_334	Lactobacillus_oris_F0423	0.484642
Lactobacillus_reuteri_SD2112_ATCC_55730	Leuconostoc_lactis_KACC_91922	0.484594
Lactobacillus_crispatus_125_2_CHN	Lactobacillus_sakei_subsp_sakei_23K	0.484493
Lactobacillus_amylolyticus_DSM_11664	Leuconostoc_gelidum_JB7	0.484145
Lactobacillus_reuteri_CF48_3A_	Leuconostoc_argentinum_KCTC_3773	0.483916
Lactobacillus_acidophilus_ATCC_4796	Lactobacillus_sakei_subsp_sakei_23K	0.483871
Lactobacillus_reuteri_SD2112_ATCC_55730	Leuconostoc_argentinum_KCTC_3773	0.483578
Lactobacillus_coleohominis_101_4_CHN	Lactobacillus_rhamnosus_LMS2_1	0.483477
Lactobacillus_brevis_ATCC_367	Leuconostoc_argentinum_KCTC_3773	0.483439
Lactobacillus_jensenii_1153	Lactobacillus_rhamnosus_LMS2_1	0.482893
Lactobacillus_crispatus_125_2_CHN	Lactobacillus_reuteri_MM2_3_	0.48273
Lactobacillus_crispatus_125_2_CHN	Pediococcus_pentosaceus_ATCC_25745	0.482558
Lactobacillus_helveticus_DSM_20075	Lactobacillus_vaginalis_ATCC_49540	0.48228
Lactobacillus_vaginalis_ATCC_49540	Pediococcus_acidilactici_DSM_20284	0.482075
Lactobacillus_reuteri_MM2_3_	Leuconostoc_argentinum_KCTC_3773	0.481944
Lactobacillus_casei_casei_BL23	Lactobacillus_oris_F0423	0.481506
Lactobacillus_delbrueckii_subsp_bulgaricus_ATCC_BAA_365	Lactobacillus_pentosus_KCA1	0.481481
Lactobacillus_crispatus_125_2_CHN	Lactobacillus_reuteri_CF48_3A_	0.481261
Lactobacillus_crispatus_125_2_CHN	Lactobacillus_reuteri_SD2112_ATCC_55730	0.480851
Lactobacillus_reuteri_MM2_3_	Leuconostoc_lactis_KACC_91922	0.480836
Lactobacillus_oris_F0423	Lactobacillus_paracasei_subsp_paracasei_ATCC_25302	0.480796
Lactobacillus_jensenii_1153	Lactobacillus_plantarum_JDM1	0.480769
Lactobacillus_vaginalis_ATCC_49540	Pediococcus_acidilactici_7_4	0.480608
Lactobacillus_curvatus_CRL_705	Lactobacillus_helveticus_DSM_20075	0.480478
Lactobacillus_coleohominis_101_4_CHN	Lactobacillus_fermentum_ATCC_14931	0.480356
Lactobacillus_amylolyticus_DSM_11664	Lactobacillus_coleohominis_101_4_CHN	0.480132
Lactobacillus_amylovorus_GRL_1112	Lactobacillus_brevis_ATCC_367	0.480118
Lactobacillus_fermentum_ATCC_14931	Leuconostoc_lactis_KACC_91922	0.479943
Lactobacillus_delbrueckii_subsp_bulgaricus_ATCC_BAA_365	Lactobacillus_fermentum_IFO_3956	0.479746
Lactobacillus_acidophilus_ATCC_4796	Lactobacillus_reuteri_MM2_3_	0.4796
Lactobacillus_acidophilus_ATCC_4796	Pediococcus_pentosaceus_ATCC_25745	0.479475
Lactobacillus_amylovorus_GRL_1112	Lactobacillus_casei_casei_BL23	0.479422
Leuconostoc_lactis_KACC_91922	Pediococcus_acidilactici_DSM_20284	0.479087
Lactobacillus_gasseri_ATCC_33323	Lactobacillus_reuteri_MM4_1A_	0.478779
Lactobacillus_reuteri_MM2_3_	Leuconostoc_gelidum_JB7	0.478528
Lactobacillus_acidophilus_ATCC_4796	Lactobacillus_animalis_KCTC_3501	0.478261
Lactobacillus_helveticus_DSM_20075	Leuconostoc_argentinum_KCTC_3773	0.478161
Lactobacillus_acidophilus_ATCC_4796	Lactobacillus_coleohominis_101_4_CHN	0.478008
Lactobacillus_amylovorus_GRL_1112	Lactobacillus_fermentum_IFO_3956	0.47792
Lactobacillus_oris_F0423	Lactobacillus_rhamnosus_LMS2_1	0.477703
Lactobacillus_ultunensis_DSM_16047	Leuconostoc_lactis_KACC_91922	0.477357
Lactobacillus_jensenii_1153	Pediococcus_acidilactici_DSM_20284	0.477175
Lactobacillus_amylovorus_GRL_1112	Lactobacillus_paracasei_subsp_paracasei_8700_2	0.476156
Lactobacillus_gasseri_ATCC_33323	Lactobacillus_gastricus_PS3	0.476023
Lactobacillus_antri_DSM_16041	Lactobacillus_delbrueckii_subsp_bulgaricus_ATCC_11842	0.475225
Lactobacillus_reuteri_CF48_3A_	Leuconostoc_gelidum_JB7	0.475207
Lactobacillus_delbrueckii_subsp_bulgaricus_ATCC_11842	Lactobacillus_oris_F0423	0.475
Lactobacillus_acidophilus_ATCC_4796	Lactobacillus_fermentum_ATCC_14931	0.474547
Lactobacillus_jensenii_1153	Lactobacillus_paracasei_subsp_paracasei_8700_2	0.474268
Lactobacillus_acidophilus_ATCC_4796	Lactobacillus_reuteri_CF48_3A_	0.474262
Lactobacillus_antri_DSM_16041	Lactobacillus_curvatus_CRL_705	0.474106
Lactobacillus_curvatus_CRL_705	Lactobacillus_reuteri_CF48_3A_	0.474069
Lactobacillus_acidophilus_ATCC_4796	Lactobacillus_reuteri_SD2112_ATCC_55730	0.473862
Lactobacillus_reuteri_SD2112_ATCC_55730	Leuconostoc_gelidum_JB7	0.473829
Lactobacillus_curvatus_CRL_705	Lactobacillus_reuteri_SD2112_ATCC_55730	0.473723
Lactobacillus_reuteri_CF48_3A_	Pediococcus_pentosaceus_ATCC_25745	0.47357
Lactobacillus_delbrueckii_subsp_bulgaricus_ATCC_BAA_365	Leuconostoc_argentinum_KCTC_3773	0.472741
Lactobacillus_amylovorus_GRL_1112	Lactobacillus_casei_ATCC_334	0.472674
Lactobacillus_antri_DSM_16041	Pediococcus_pentosaceus_ATCC_25745	0.472504
Lactobacillus_helveticus_DSM_20075	Lactobacillus_pentosus_KCA1	0.47238
Lactobacillus_reuteri_SD2112_ATCC_55730	Pediococcus_pentosaceus_ATCC_25745	0.472122
Lactobacillus_jensenii_1153	Lactobacillus_paracasei_subsp_paracasei_ATCC_25302	0.472045
Lactobacillus_antri_DSM_16041	Lactobacillus_crispatus_125_2_CHN	0.47089
Lactobacillus_jensenii_1153	Lactobacillus_salivarius_salivarius_UCC118	0.470833
Lactobacillus_brevis_ATCC_367	Leuconostoc_lactis_KACC_91922	0.470421
Lactobacillus_acidophilus_NCFM	Lactobacillus_reuteri_MM4_1A_	0.470412
Lactobacillus_brevis_ATCC_367	Lactobacillus_jensenii_1153	0.470024
Lactobacillus_amylovorus_GRL_1112	Lactobacillus_paracasei_subsp_paracasei_ATCC_25302	0.469585
Leuconostoc_gelidum_JB7	Pediococcus_acidilactici_7_4	0.469539
Lactobacillus_amylovorus_GRL_1112	Lactobacillus_rhamnosus_LMS2_1	0.468659
Lactobacillus_antri_DSM_16041	Leuconostoc_gelidum_JB7	0.467865
Lactobacillus_antri_DSM_16041	Lactobacillus_gasseri_ATCC_33323	0.467543
Lactobacillus_curvatus_CRL_705	Lactobacillus_reuteri_MM2_3_	0.466521
Lactobacillus_jensenii_1153	Lactobacillus_salivarius_HO66_ATCC_11741	0.466387
Lactobacillus_gasseri_ATCC_33323	Lactobacillus_reuteri_CF48_3A_	0.466305
Lactobacillus_gasseri_ATCC_33323	Lactobacillus_reuteri_SD2112_ATCC_55730	0.465944
Lactobacillus_amylolyticus_DSM_11664	Lactobacillus_fermentum_IFO_3956	0.4659
Lactobacillus_gasseri_ATCC_33323	Lactobacillus_oris_F0423	0.465714
Lactobacillus_casei_ATCC_334	Leuconostoc_argentinum_KCTC_3773	0.46548
Lactobacillus_gasseri_ATCC_33323	Lactobacillus_reuteri_MM2_3_	0.465438
Lactobacillus_acidophilus_NCFM	Lactobacillus_fermentum_ATCC_14931	0.464766
Lactobacillus_paracasei_subsp_paracasei_8700_2	Leuconostoc_argentinum_KCTC_3773	0.464539
Lactobacillus_amylovorus_GRL_1112	Lactobacillus_plantarum_subsp_plantarum_ATCC_14917	0.464458
Lactobacillus_helveticus_DSM_20075	Leuconostoc_lactis_KACC_91922	0.463926
Lactobacillus_delbrueckii_subsp_bulgaricus_ATCC_11842	Lactobacillus_fermentum_ATCC_14931	0.463679
Lactobacillus_delbrueckii_subsp_bulgaricus_ATCC_BAA_365	Leuconostoc_lactis_KACC_91922	0.46305
Lactobacillus_ultunensis_DSM_16047	Leuconostoc_gelidum_JB7	0.462719
Lactobacillus_acidophilus_ATCC_4796	Lactobacillus_antri_DSM_16041	0.462649
Lactobacillus_salivarius_salivarius_UCC118	Lactobacillus_vaginalis_ATCC_49540	0.462631
Leuconostoc_gelidum_JB7	Pediococcus_acidilactici_DSM_20284	0.461769
Lactobacillus_jensenii_1153	Lactobacillus_rhamnosus_GG_ATCC_53103	0.461767
Lactobacillus_reuteri_MM2_3_	Pediococcus_pentosaceus_ATCC_25745	0.46165
Lactobacillus_coleohominis_101_4_CHN	Lactobacillus_delbrueckii_subsp_bulgaricus_ATCC_BAA_365	0.461601
Lactobacillus_rhamnosus_GG_ATCC_53103	Lactobacillus_vaginalis_ATCC_49540	0.461435
Lactobacillus_casei_casei_BL23	Leuconostoc_argentinum_KCTC_3773	0.461431
Lactobacillus_delbrueckii_subsp_bulgaricus_ATCC_11842	Lactobacillus_reuteri_MM4_1A_	0.461369
Lactobacillus_salivarius_HO66_ATCC_11741	Lactobacillus_vaginalis_ATCC_49540	0.460902
Lactobacillus_ruminis_ATCC_25644	Leuconostoc_argentinum_KCTC_3773	0.460593
Lactobacillus_casei_ATCC_334	Lactobacillus_curvatus_CRL_705	0.460341
Lactobacillus_crispatus_125_2_CHN	Pediococcus_acidilactici_7_4	0.460302
Lactobacillus_pentosus_KCA1	Pediococcus_acidilactici_7_4	0.460183
Lactobacillus_coleohominis_101_4_CHN	Pediococcus_acidilactici_7_4	0.459825
Lactobacillus_fermentum_ATCC_14931	Lactobacillus_johnsonii_NCC_533	0.459671
Lactobacillus_oris_F0423	Pediococcus_acidilactici_7_4	0.4596
Lactobacillus_fermentum_ATCC_14931	Leuconostoc_gelidum_JB7	0.459249
Lactobacillus_amylovorus_GRL_1112	Lactobacillus_sakei_subsp_sakei_23K	0.459004
Lactobacillus_coleohominis_101_4_CHN	Lactobacillus_helveticus_DSM_20075	0.458805
Lactobacillus_antri_DSM_16041	Lactobacillus_coleohominis_101_4_CHN	0.458763
Lactobacillus_oris_F0423	Pediococcus_acidilactici_DSM_20284	0.458675
Lactobacillus_animalis_KCTC_3501	Pediococcus_acidilactici_7_4	0.458555
Lactobacillus_delbrueckii_subsp_bulgaricus_ATCC_11842	Lactobacillus_gastricus_PS3	0.458479
Lactobacillus_reuteri_MM4_1A_	Leuconostoc_argentinum_KCTC_3773	0.458189
Lactobacillus_crispatus_125_2_CHN	Lactobacillus_plantarum_JDM1	0.458075
Lactobacillus_plantarum_subsp_plantarum_ATCC_14917	Lactobacillus_vaginalis_ATCC_49540	0.457354
Lactobacillus_amylolyticus_DSM_11664	Lactobacillus_animalis_KCTC_3501	0.457166
Lactobacillus_acidophilus_NCFM	Lactobacillus_gastricus_PS3	0.457143
Lactobacillus_reuteri_MM4_1A_	Leuconostoc_lactis_KACC_91922	0.457004
Lactobacillus_paracasei_subsp_paracasei_ATCC_25302	Leuconostoc_argentinum_KCTC_3773	0.456958
Lactobacillus_coleohominis_101_4_CHN	Lactobacillus_reuteri_MM2_3_	0.456808
Lactobacillus_gastricus_PS3	Lactobacillus_salivarius_salivarius_UCC118	0.456569
Lactobacillus_ruminis_ATCC_25644	Lactobacillus_vaginalis_ATCC_49540	0.456538
Lactobacillus_curvatus_CRL_705	Lactobacillus_rhamnosus_LMS2_1	0.456474
Lactobacillus_coleohominis_101_4_CHN	Lactobacillus_reuteri_CF48_3A_	0.456425
Lactobacillus_coleohominis_101_4_CHN	Pediococcus_acidilactici_DSM_20284	0.456365
Lactobacillus_crispatus_125_2_CHN	Lactobacillus_rhamnosus_GG_ATCC_53103	0.456295
Lactobacillus_casei_casei_BL23	Lactobacillus_curvatus_CRL_705	0.456204
Lactobacillus_amylolyticus_DSM_11664	Lactobacillus_reuteri_MM4_1A_	0.455894
Lactobacillus_johnsonii_DPC_6026	Leuconostoc_argentinum_KCTC_3773	0.455882
Lactobacillus_jensenii_1153	Lactobacillus_sakei_subsp_sakei_23K	0.455766
Lactobacillus_delbrueckii_subsp_bulgaricus_ATCC_BAA_365	Lactobacillus_reuteri_MM4_1A_	0.45535
Lactobacillus_fermentum_ATCC_14931	Lactobacillus_johnsonii_DPC_6026	0.454976
Lactobacillus_coleohominis_101_4_CHN	Lactobacillus_reuteri_SD2112_ATCC_55730	0.454948
Lactobacillus_gastricus_PS3	Lactobacillus_ultunensis_DSM_16047	0.454743
Lactobacillus_johnsonii_NCC_533	Leuconostoc_argentinum_KCTC_3773	0.454612
Lactobacillus_ultunensis_DSM_16047	Pediococcus_pentosaceus_ATCC_25745	0.454334
Lactobacillus_salivarius_salivarius_UCC118	Leuconostoc_argentinum_KCTC_3773	0.454139
Lactobacillus_casei_casei_BL23	Lactobacillus_gastricus_PS3	0.45405
Lactobacillus_gastricus_PS3	Lactobacillus_paracasei_subsp_paracasei_8700_2	0.453793
Lactobacillus_curvatus_CRL_705	Lactobacillus_salivarius_HO66_ATCC_11741	0.453624
Lactobacillus_curvatus_CRL_705	Lactobacillus_delbrueckii_subsp_bulgaricus_ATCC_BAA_365	0.453574
Lactobacillus_brevis_ATCC_367	Leuconostoc_gelidum_JB7	0.453202
Lactobacillus_curvatus_CRL_705	Lactobacillus_salivarius_salivarius_UCC118	0.453064
Lactobacillus_gastricus_PS3	Lactobacillus_salivarius_HO66_ATCC_11741	0.452639
Lactobacillus_amylovorus_GRL_1112	Lactobacillus_ruminis_ATCC_25644	0.452616
Lactobacillus_oris_F0423	Lactobacillus_salivarius_salivarius_UCC118	0.452571
Lactobacillus_curvatus_CRL_705	Lactobacillus_paracasei_subsp_paracasei_8700_2	0.452522
Lactobacillus_salivarius_HO66_ATCC_11741	Leuconostoc_argentinum_KCTC_3773	0.452363
Lactobacillus_reuteri_MM4_1A_	Lactobacillus_rhamnosus_GG_ATCC_53103	0.452251
Lactobacillus_reuteri_MM4_1A_	Leuconostoc_gelidum_JB7	0.452073
Lactobacillus_oris_F0423	Lactobacillus_salivarius_HO66_ATCC_11741	0.451965
Lactobacillus_animalis_KCTC_3501	Pediococcus_acidilactici_DSM_20284	0.451687
Lactobacillus_casei_casei_BL23	Lactobacillus_johnsonii_NCC_533	0.451637
Lactobacillus_acidophilus_NCFM	Lactobacillus_reuteri_CF48_3A_	0.451487
Lactobacillus_casei_ATCC_334	Lactobacillus_gastricus_PS3	0.451456
Lactobacillus_oris_F0423	Lactobacillus_ruminis_ATCC_25644	0.451271
Lactobacillus_gastricus_PS3	Lactobacillus_jensenii_1153	0.451211
Lactobacillus_delbrueckii_subsp_bulgaricus_ATCC_11842	Lactobacillus_reuteri_MM2_3_	0.451173
Lactobacillus_acidophilus_NCFM	Lactobacillus_reuteri_SD2112_ATCC_55730	0.451134
Lactobacillus_paracasei_subsp_paracasei_8700_2	Lactobacillus_reuteri_MM4_1A_	0.450766
Lactobacillus_pentosus_KCA1	Pediococcus_acidilactici_DSM_20284	0.450534
Lactobacillus_amylovorus_GRL_1112	Lactobacillus_salivarius_salivarius_UCC118	0.450429
Lactobacillus_antri_DSM_16041	Lactobacillus_delbrueckii_subsp_bulgaricus_ATCC_BAA_365	0.45
Lactobacillus_coleohominis_101_4_CHN	Lactobacillus_rhamnosus_GG_ATCC_53103	0.45
Lactobacillus_casei_casei_BL23	Lactobacillus_fermentum_IFO_3956	0.449819
Lactobacillus_rhamnosus_LMS2_1	Leuconostoc_argentinum_KCTC_3773	0.449717
Lactobacillus_casei_ATCC_334	Pediococcus_pentosaceus_ATCC_25745	0.449704
Lactobacillus_delbrueckii_subsp_bulgaricus_ATCC_11842	Lactobacillus_reuteri_CF48_3A_	0.449541
Lactobacillus_acidophilus_NCFM	Lactobacillus_reuteri_MM2_3_	0.449534
Lactobacillus_delbrueckii_subsp_bulgaricus_ATCC_BAA_365	Lactobacillus_jensenii_1153	0.449145
Lactobacillus_acidophilus_NCFM	Lactobacillus_antri_DSM_16041	0.449139
Lactobacillus_ruminis_ATCC_25644	Pediococcus_pentosaceus_ATCC_25745	0.449025
Lactobacillus_helveticus_DSM_20075	Leuconostoc_gelidum_JB7	0.448855
Lactobacillus_acidophilus_NCFM	Lactobacillus_oris_F0423	0.448699
Lactobacillus_coleohominis_101_4_CHN	Lactobacillus_salivarius_salivarius_UCC118	0.448678
Lactobacillus_fermentum_IFO_3956	Lactobacillus_paracasei_subsp_paracasei_8700_2	0.448352
Lactobacillus_delbrueckii_subsp_bulgaricus_ATCC_BAA_365	Lactobacillus_fermentum_ATCC_14931	0.448335
Lactobacillus_rhamnosus_LMS2_1	Pediococcus_pentosaceus_ATCC_25745	0.448251
Lactobacillus_curvatus_CRL_705	Lactobacillus_ruminis_ATCC_25644	0.448145
Lactobacillus_delbrueckii_subsp_bulgaricus_ATCC_11842	Lactobacillus_reuteri_SD2112_ATCC_55730	0.448012
Lactobacillus_casei_casei_BL23	Pediococcus_pentosaceus_ATCC_25745	0.448
Lactobacillus_gastricus_PS3	Lactobacillus_rhamnosus_LMS2_1	0.447945
Lactobacillus_johnsonii_NCC_533	Lactobacillus_paracasei_subsp_paracasei_8700_2	0.447715
Lactobacillus_paracasei_subsp_paracasei_8700_2	Pediococcus_pentosaceus_ATCC_25745	0.44764
Lactobacillus_gastricus_PS3	Lactobacillus_paracasei_subsp_paracasei_ATCC_25302	0.447387
Lactobacillus_oris_F0423	Lactobacillus_ultunensis_DSM_16047	0.447291
Lactobacillus_johnsonii_NCC_533	Lactobacillus_rhamnosus_LMS2_1	0.447167
Lactobacillus_jensenii_1153	Lactobacillus_oris_F0423	0.447076
Lactobacillus_ruminis_ATCC_25644	Leuconostoc_lactis_KACC_91922	0.446964
Lactobacillus_acidophilus_ATCC_4796	Pediococcus_acidilactici_7_4	0.446948
Lactobacillus_johnsonii_DPC_6026	Pediococcus_acidilactici_7_4	0.44688
Lactobacillus_animalis_KCTC_3501	Lactobacillus_helveticus_DSM_20075	0.446775
Lactobacillus_gasseri_ATCC_33323	Lactobacillus_vaginalis_ATCC_49540	0.446281
Lactobacillus_animalis_KCTC_3501	Lactobacillus_delbrueckii_subsp_bulgaricus_ATCC_BAA_365	0.445669
Lactobacillus_curvatus_CRL_705	Lactobacillus_paracasei_subsp_paracasei_ATCC_25302	0.445611
Lactobacillus_delbrueckii_subsp_bulgaricus_ATCC_BAA_365	Lactobacillus_rhamnosus_GG_ATCC_53103	0.445568
Lactobacillus_casei_casei_BL23	Lactobacillus_reuteri_MM4_1A_	0.445487
Lactobacillus_brevis_ATCC_367	Lactobacillus_vaginalis_ATCC_49540	0.445415
Lactobacillus_animalis_KCTC_3501	Lactobacillus_fermentum_ATCC_14931	0.445171
Lactobacillus_amylovorus_GRL_1112	Lactobacillus_salivarius_HO66_ATCC_11741	0.444882
Lactobacillus_acidophilus_ATCC_4796	Lactobacillus_plantarum_JDM1	0.444702
Lactobacillus_sakei_subsp_sakei_23K	Leuconostoc_argentinum_KCTC_3773	0.444681
Lactobacillus_gasseri_ATCC_33323	Pediococcus_acidilactici_7_4	0.444634
Lactobacillus_acidophilus_NCFM	Leuconostoc_argentinum_KCTC_3773	0.444361
Lactobacillus_coleohominis_101_4_CHN	Lactobacillus_salivarius_HO66_ATCC_11741	0.444357
Lactobacillus_johnsonii_NCC_533	Pediococcus_acidilactici_7_4	0.444165
Lactobacillus_fermentum_IFO_3956	Lactobacillus_helveticus_DSM_20075	0.44382
Lactobacillus_casei_ATCC_334	Lactobacillus_reuteri_MM4_1A_	0.443709
Lactobacillus_coleohominis_101_4_CHN	Lactobacillus_plantarum_subsp_plantarum_ATCC_14917	0.443593
Lactobacillus_salivarius_salivarius_UCC118	Leuconostoc_lactis_KACC_91922	0.443524
Lactobacillus_paracasei_subsp_paracasei_ATCC_25302	Pediococcus_pentosaceus_ATCC_25745	0.443038
Lactobacillus_crispatus_125_2_CHN	Pediococcus_acidilactici_DSM_20284	0.442843
Lactobacillus_paracasei_subsp_paracasei_ATCC_25302	Lactobacillus_reuteri_MM4_1A_	0.442804
Lactobacillus_curvatus_CRL_705	Lactobacillus_fermentum_IFO_3956	0.442671
Lactobacillus_pentosus_KCA1	Lactobacillus_reuteri_MM4_1A_	0.442283
Lactobacillus_casei_casei_BL23	Lactobacillus_johnsonii_DPC_6026	0.442219
Lactobacillus_amylolyticus_DSM_11664	Pediococcus_pentosaceus_ATCC_25745	0.442017
Lactobacillus_delbrueckii_subsp_bulgaricus_ATCC_BAA_365	Lactobacillus_plantarum_JDM1	0.441755
Lactobacillus_fermentum_IFO_3956	Lactobacillus_paracasei_subsp_paracasei_ATCC_25302	0.441481
Lactobacillus_pentosus_KCA1	Lactobacillus_reuteri_SD2112_ATCC_55730	0.441411
Lactobacillus_casei_ATCC_334	Lactobacillus_johnsonii_NCC_533	0.441406
Lactobacillus_johnsonii_NCC_533	Lactobacillus_reuteri_MM4_1A_	0.441265
Lactobacillus_brevis_ATCC_367	Lactobacillus_gastricus_PS3	0.441259
Lactobacillus_oris_F0423	Lactobacillus_rhamnosus_GG_ATCC_53103	0.441234
Lactobacillus_amylolyticus_DSM_11664	Lactobacillus_rhamnosus_GG_ATCC_53103	0.440895
Lactobacillus_gasseri_ATCC_33323	Pediococcus_acidilactici_DSM_20284	0.440823
Lactobacillus_pentosus_KCA1	Lactobacillus_reuteri_CF48_3A_	0.440667
Lactobacillus_delbrueckii_subsp_bulgaricus_ATCC_BAA_365	Leuconostoc_gelidum_JB7	0.440559
Lactobacillus_jensenii_1153	Lactobacillus_vaginalis_ATCC_49540	0.440495
Lactobacillus_helveticus_DSM_20075	Pediococcus_pentosaceus_ATCC_25745	0.440486
Lactobacillus_salivarius_HO66_ATCC_11741	Leuconostoc_lactis_KACC_91922	0.440485
Lactobacillus_gastricus_PS3	Lactobacillus_johnsonii_NCC_533	0.440485
Lactobacillus_johnsonii_DPC_6026	Pediococcus_acidilactici_DSM_20284	0.440476
Lactobacillus_animalis_KCTC_3501	Lactobacillus_casei_casei_BL23	0.440283
Lactobacillus_casei_ATCC_334	Lactobacillus_fermentum_IFO_3956	0.440089
Lactobacillus_curvatus_CRL_705	Lactobacillus_ultunensis_DSM_16047	0.440063
Lactobacillus_johnsonii_DPC_6026	Leuconostoc_lactis_KACC_91922	0.439642
Lactobacillus_fermentum_ATCC_14931	Lactobacillus_helveticus_DPC_4571	0.439621
Lactobacillus_helveticus_DSM_20075	Lactobacillus_jensenii_1153	0.439286
Lactobacillus_johnsonii_DPC_6026	Lactobacillus_reuteri_MM4_1A_	0.438969
Lactobacillus_acidophilus_ATCC_4796	Lactobacillus_rhamnosus_GG_ATCC_53103	0.438751
Lactobacillus_johnsonii_NCC_533	Leuconostoc_lactis_KACC_91922	0.438427
Lactobacillus_ultunensis_DSM_16047	Lactobacillus_vaginalis_ATCC_49540	0.438409
Lactobacillus_acidophilus_ATCC_4796	Pediococcus_acidilactici_DSM_20284	0.43833
Lactobacillus_johnsonii_DPC_6026	Lactobacillus_paracasei_subsp_paracasei_8700_2	0.438088
Lactobacillus_johnsonii_NCC_533	Pediococcus_acidilactici_DSM_20284	0.437765
Lactobacillus_johnsonii_DPC_6026	Lactobacillus_rhamnosus_LMS2_1	0.437645
Lactobacillus_delbrueckii_subsp_bulgaricus_ATCC_BAA_365	Lactobacillus_reuteri_MM2_3_	0.4375
Lactobacillus_johnsonii_NCC_533	Lactobacillus_paracasei_subsp_paracasei_ATCC_25302	0.436764
Lactobacillus_delbrueckii_subsp_bulgaricus_ATCC_11842	Lactobacillus_vaginalis_ATCC_49540	0.436068
Lactobacillus_gastricus_PS3	Lactobacillus_helveticus_DPC_4571	0.435587
Lactobacillus_animalis_KCTC_3501	Lactobacillus_paracasei_subsp_paracasei_8700_2	0.435345
Lactobacillus_salivarius_salivarius_UCC118	Leuconostoc_gelidum_JB7	0.435007
Lactobacillus_fermentum_ATCC_14931	Lactobacillus_rhamnosus_GG_ATCC_53103	0.434971
Lactobacillus_animalis_KCTC_3501	Lactobacillus_rhamnosus_LMS2_1	0.434968
Lactobacillus_curvatus_CRL_705	Lactobacillus_reuteri_MM4_1A_	0.434909
Lactobacillus_reuteri_CF48_3A_	Lactobacillus_rhamnosus_GG_ATCC_53103	0.434351
Lactobacillus_coleohominis_101_4_CHN	Lactobacillus_ultunensis_DSM_16047	0.434335
Lactobacillus_animalis_KCTC_3501	Lactobacillus_casei_ATCC_334	0.433935
Lactobacillus_reuteri_MM2_3_	Lactobacillus_rhamnosus_GG_ATCC_53103	0.433803
Lactobacillus_brevis_ATCC_367	Lactobacillus_coleohominis_101_4_CHN	0.433535
Lactobacillus_acidophilus_NCFM	Pediococcus_acidilactici_7_4	0.433476
Lactobacillus_gastricus_PS3	Lactobacillus_sakei_subsp_sakei_23K	0.433402
Lactobacillus_reuteri_MM4_1A_	Lactobacillus_rhamnosus_LMS2_1	0.43326
Lactobacillus_coleohominis_101_4_CHN	Lactobacillus_delbrueckii_subsp_bulgaricus_ATCC_11842	0.433257
Lactobacillus_reuteri_SD2112_ATCC_55730	Lactobacillus_rhamnosus_GG_ATCC_53103	0.432931
Lactobacillus_delbrueckii_subsp_bulgaricus_ATCC_BAA_365	Pediococcus_pentosaceus_ATCC_25745	0.432811
Lactobacillus_gastricus_PS3	Lactobacillus_johnsonii_DPC_6026	0.432685
Lactobacillus_acidophilus_NCFM	Leuconostoc_lactis_KACC_91922	0.432453
Lactobacillus_fermentum_IFO_3956	Pediococcus_pentosaceus_ATCC_25745	0.432295
Lactobacillus_acidophilus_ATCC_4796	Lactobacillus_brevis_ATCC_367	0.432196
Lactobacillus_salivarius_HO66_ATCC_11741	Leuconostoc_gelidum_JB7	0.43197
Lactobacillus_animalis_KCTC_3501	Lactobacillus_paracasei_subsp_paracasei_ATCC_25302	0.431884
Lactobacillus_casei_ATCC_334	Leuconostoc_lactis_KACC_91922	0.431802
Lactobacillus_coleohominis_101_4_CHN	Lactobacillus_fermentum_IFO_3956	0.431702
Lactobacillus_ruminis_ATCC_25644	Pediococcus_acidilactici_7_4	0.431685
Lactobacillus_casei_ATCC_334	Lactobacillus_johnsonii_DPC_6026	0.431621
Lactobacillus_oris_F0423	Lactobacillus_plantarum_subsp_plantarum_ATCC_14917	0.431023
Lactobacillus_johnsonii_NCC_533	Lactobacillus_reuteri_CF48_3A_	0.430805
Lactobacillus_gasseri_ATCC_33323	Leuconostoc_argentinum_KCTC_3773	0.430723
Lactobacillus_gasseri_ATCC_33323	Lactobacillus_rhamnosus_LMS2_1	0.430588
Lactobacillus_johnsonii_NCC_533	Lactobacillus_reuteri_SD2112_ATCC_55730	0.430469
Lactobacillus_antri_DSM_16041	Lactobacillus_pentosus_KCA1	0.430295
Lactobacillus_amylolyticus_DSM_11664	Lactobacillus_reuteri_CF48_3A_	0.430182
Lactobacillus_curvatus_CRL_705	Lactobacillus_plantarum_subsp_plantarum_ATCC_14917	0.430077
Lactobacillus_paracasei_subsp_paracasei_8700_2	Leuconostoc_lactis_KACC_91922	0.429818
Lactobacillus_amylolyticus_DSM_11664	Lactobacillus_reuteri_SD2112_ATCC_55730	0.429809
Lactobacillus_amylolyticus_DSM_11664	Lactobacillus_plantarum_JDM1	0.429797
Lactobacillus_plantarum_subsp_plantarum_ATCC_14917	Leuconostoc_argentinum_KCTC_3773	0.429735
Lactobacillus_pentosus_KCA1	Lactobacillus_reuteri_MM2_3_	0.429714
Lactobacillus_coleohominis_101_4_CHN	Lactobacillus_reuteri_MM4_1A_	0.429613
Lactobacillus_antri_DSM_16041	Lactobacillus_helveticus_DPC_4571	0.429238
Lactobacillus_helveticus_DPC_4571	Lactobacillus_oris_F0423	0.429188
Lactobacillus_johnsonii_NCC_533	Leuconostoc_gelidum_JB7	0.428988
Lactobacillus_amylovorus_GRL_1112	Lactobacillus_rhamnosus_GG_ATCC_53103	0.428571
Lactobacillus_antri_DSM_16041	Lactobacillus_johnsonii_NCC_533	0.42846
Lactobacillus_coleohominis_101_4_CHN	Lactobacillus_ruminis_ATCC_25644	0.428352
Lactobacillus_acidophilus_NCFM	Pediococcus_acidilactici_DSM_20284	0.428201
Lactobacillus_casei_casei_BL23	Leuconostoc_lactis_KACC_91922	0.428161
Lactobacillus_johnsonii_DPC_6026	Leuconostoc_gelidum_JB7	0.427839
Lactobacillus_johnsonii_NCC_533	Lactobacillus_reuteri_MM2_3_	0.427795
Lactobacillus_amylovorus_GRL_1112	Lactobacillus_plantarum_JDM1	0.427686
Lactobacillus_fermentum_IFO_3956	Lactobacillus_rhamnosus_LMS2_1	0.427313
Lactobacillus_antri_DSM_16041	Lactobacillus_johnsonii_DPC_6026	0.427223
Lactobacillus_johnsonii_DPC_6026	Lactobacillus_reuteri_CF48_3A_	0.427108
Lactobacillus_johnsonii_DPC_6026	Lactobacillus_paracasei_subsp_paracasei_ATCC_25302	0.426868
Lactobacillus_amylolyticus_DSM_11664	Lactobacillus_reuteri_MM2_3_	0.42685
Lactobacillus_johnsonii_DPC_6026	Lactobacillus_reuteri_SD2112_ATCC_55730	0.426772
Lactobacillus_plantarum_subsp_plantarum_ATCC_14917	Pediococcus_pentosaceus_ATCC_25745	0.426676
Lactobacillus_antri_DSM_16041	Lactobacillus_rhamnosus_GG_ATCC_53103	0.426638
Lactobacillus_sakei_subsp_sakei_23K	Leuconostoc_lactis_KACC_91922	0.426619
Lactobacillus_ruminis_ATCC_25644	Pediococcus_acidilactici_DSM_20284	0.42652
Lactobacillus_fermentum_IFO_3956	Leuconostoc_argentinum_KCTC_3773	0.42645
Lactobacillus_fermentum_IFO_3956	Lactobacillus_gasseri_ATCC_33323	0.425811
Lactobacillus_pentosus_KCA1	Lactobacillus_ultunensis_DSM_16047	0.425442
Lactobacillus_gastricus_PS3	Lactobacillus_reuteri_SD2112_ATCC_55730	0.425368
Lactobacillus_jensenii_1153	Lactobacillus_pentosus_KCA1	0.425
Lactobacillus_paracasei_subsp_paracasei_8700_2	Lactobacillus_reuteri_MM2_3_	0.425
Lactobacillus_gasseri_ATCC_33323	Lactobacillus_paracasei_subsp_paracasei_8700_2	0.424701
Lactobacillus_gastricus_PS3	Lactobacillus_reuteri_CF48_3A_	0.424561
Lactobacillus_reuteri_MM4_1A_	Pediococcus_pentosaceus_ATCC_25745	0.424528
Lactobacillus_gasseri_ATCC_33323	Lactobacillus_pentosus_KCA1	0.424179
Lactobacillus_johnsonii_DPC_6026	Lactobacillus_reuteri_MM2_3_	0.4241
Lactobacillus_ruminis_ATCC_25644	Leuconostoc_gelidum_JB7	0.423913
Lactobacillus_amylolyticus_DSM_11664	Lactobacillus_fermentum_ATCC_14931	0.423865
Lactobacillus_jensenii_1153	Lactobacillus_ultunensis_DSM_16047	0.423744
Lactobacillus_brevis_ATCC_367	Lactobacillus_crispatus_125_2_CHN	0.423729
Lactobacillus_delbrueckii_subsp_bulgaricus_ATCC_BAA_365	Lactobacillus_reuteri_CF48_3A_	0.423599
Lactobacillus_delbrueckii_subsp_bulgaricus_ATCC_BAA_365	Lactobacillus_reuteri_SD2112_ATCC_55730	0.42324
Lactobacillus_paracasei_subsp_paracasei_8700_2	Lactobacillus_reuteri_CF48_3A_	0.423106
Lactobacillus_helveticus_DPC_4571	Lactobacillus_reuteri_MM4_1A_	0.423048
Lactobacillus_gastricus_PS3	Lactobacillus_reuteri_MM2_3_	0.422997
Lactobacillus_curvatus_CRL_705	Pediococcus_acidilactici_7_4	0.422983
Lactobacillus_paracasei_subsp_paracasei_ATCC_25302	Leuconostoc_lactis_KACC_91922	0.422794
Lactobacillus_casei_ATCC_334	Leuconostoc_gelidum_JB7	0.422636
Lactobacillus_casei_casei_BL23	Leuconostoc_gelidum_JB7	0.422535
Lactobacillus_curvatus_CRL_705	Lactobacillus_rhamnosus_GG_ATCC_53103	0.422207
Lactobacillus_acidophilus_NCFM	Lactobacillus_vaginalis_ATCC_49540	0.422137
Lactobacillus_acidophilus_NCFM	Lactobacillus_curvatus_CRL_705	0.422047
Lactobacillus_plantarum_JDM1	Pediococcus_acidilactici_7_4	0.421957
Lactobacillus_gasseri_ATCC_33323	Lactobacillus_ruminis_ATCC_25644	0.421951
Lactobacillus_paracasei_subsp_paracasei_8700_2	Lactobacillus_reuteri_SD2112_ATCC_55730	0.421576
Lactobacillus_casei_casei_BL23	Lactobacillus_reuteri_CF48_3A_	0.42145
Lactobacillus_gasseri_ATCC_33323	Lactobacillus_plantarum_subsp_plantarum_ATCC_14917	0.421248
Lactobacillus_pentosus_KCA1	Lactobacillus_salivarius_salivarius_UCC118	0.42083
Lactobacillus_amylolyticus_DSM_11664	Lactobacillus_sakei_subsp_sakei_23K	0.420826
Lactobacillus_paracasei_subsp_paracasei_8700_2	Leuconostoc_gelidum_JB7	0.420714
Lactobacillus_casei_casei_BL23	Lactobacillus_gasseri_ATCC_33323	0.420472
Lactobacillus_casei_casei_BL23	Lactobacillus_reuteri_SD2112_ATCC_55730	0.41994
Lactobacillus_casei_ATCC_334	Lactobacillus_reuteri_MM2_3_	0.419847
Lactobacillus_casei_casei_BL23	Lactobacillus_reuteri_MM2_3_	0.41979
Lactobacillus_johnsonii_NCC_533	Lactobacillus_oris_F0423	0.419331
Lactobacillus_fermentum_ATCC_14931	Lactobacillus_sakei_subsp_sakei_23K	0.418981
Lactobacillus_pentosus_KCA1	Lactobacillus_salivarius_HO66_ATCC_11741	0.418967
Lactobacillus_delbrueckii_subsp_bulgaricus_ATCC_11842	Lactobacillus_ruminis_ATCC_25644	0.418919
Lactobacillus_helveticus_DSM_20075	Lactobacillus_reuteri_MM4_1A_	0.418699
Lactobacillus_gasseri_ATCC_33323	Leuconostoc_lactis_KACC_91922	0.418569
Lactobacillus_paracasei_subsp_paracasei_ATCC_25302	Lactobacillus_reuteri_MM2_3_	0.417625
Lactobacillus_fermentum_IFO_3956	Pediococcus_acidilactici_DSM_20284	0.417609
Lactobacillus_curvatus_CRL_705	Lactobacillus_helveticus_DPC_4571	0.417054
Lactobacillus_sakei_subsp_sakei_23K	Leuconostoc_gelidum_JB7	0.416549
Lactobacillus_reuteri_MM4_1A_	Pediococcus_acidilactici_7_4	0.416533
Lactobacillus_gastricus_PS3	Lactobacillus_ruminis_ATCC_25644	0.416368
Lactobacillus_fermentum_IFO_3956	Pediococcus_acidilactici_7_4	0.416264
Lactobacillus_helveticus_DSM_20075	Lactobacillus_sakei_subsp_sakei_23K	0.416113
Lactobacillus_johnsonii_DPC_6026	Lactobacillus_oris_F0423	0.415813
Lactobacillus_gasseri_ATCC_33323	Lactobacillus_paracasei_subsp_paracasei_ATCC_25302	0.415658
Lactobacillus_delbrueckii_subsp_bulgaricus_ATCC_11842	Lactobacillus_paracasei_subsp_paracasei_8700_2	0.415493
Lactobacillus_casei_ATCC_334	Lactobacillus_fermentum_ATCC_14931	0.4145
Lactobacillus_fermentum_ATCC_14931	Lactobacillus_vaginalis_ATCC_49540	0.414414
Lactobacillus_acidophilus_NCFM	Lactobacillus_brevis_ATCC_367	0.414378
Lactobacillus_coleohominis_101_4_CHN	Lactobacillus_gasseri_ATCC_33323	0.414229
Lactobacillus_casei_ATCC_334	Lactobacillus_reuteri_CF48_3A_	0.414219
Lactobacillus_reuteri_MM4_1A_	Pediococcus_acidilactici_DSM_20284	0.414044
Lactobacillus_animalis_KCTC_3501	Lactobacillus_antri_DSM_16041	0.413943
Lactobacillus_fermentum_ATCC_14931	Lactobacillus_oris_F0423	0.413893
Lactobacillus_amylolyticus_DSM_11664	Lactobacillus_antri_DSM_16041	0.413823
Lactobacillus_paracasei_subsp_paracasei_ATCC_25302	Leuconostoc_gelidum_JB7	0.413718
Lactobacillus_helveticus_DPC_4571	Lactobacillus_vaginalis_ATCC_49540	0.413715
Lactobacillus_rhamnosus_LMS2_1	Leuconostoc_lactis_KACC_91922	0.413517
Lactobacillus_casei_casei_BL23	Lactobacillus_fermentum_ATCC_14931	0.413313
Lactobacillus_rhamnosus_GG_ATCC_53103	Pediococcus_pentosaceus_ATCC_25745	0.413258
Lactobacillus_paracasei_subsp_paracasei_ATCC_25302	Lactobacillus_reuteri_CF48_3A_	0.413178
Lactobacillus_brevis_ATCC_367	Lactobacillus_rhamnosus_GG_ATCC_53103	0.413043
Lactobacillus_helveticus_DPC_4571	Lactobacillus_reuteri_SD2112_ATCC_55730	0.412736
Lactobacillus_casei_ATCC_334	Lactobacillus_reuteri_SD2112_ATCC_55730	0.412674
Lactobacillus_casei_casei_BL23	Lactobacillus_helveticus_DPC_4571	0.412587
Lactobacillus_plantarum_JDM1	Pediococcus_acidilactici_DSM_20284	0.412519
Lactobacillus_antri_DSM_16041	Lactobacillus_gastricus_PS3	0.412429
Lactobacillus_jensenii_1153	Leuconostoc_argentinum_KCTC_3773	0.412178
Lactobacillus_helveticus_DPC_4571	Lactobacillus_reuteri_CF48_3A_	0.411811
Lactobacillus_gasseri_ATCC_33323	Leuconostoc_gelidum_JB7	0.411633
Lactobacillus_delbrueckii_subsp_bulgaricus_ATCC_11842	Lactobacillus_rhamnosus_LMS2_1	0.411628
Lactobacillus_paracasei_subsp_paracasei_ATCC_25302	Lactobacillus_reuteri_SD2112_ATCC_55730	0.411628
Lactobacillus_casei_ATCC_334	Lactobacillus_gasseri_ATCC_33323	0.411622
Lactobacillus_salivarius_HO66_ATCC_11741	Pediococcus_pentosaceus_ATCC_25745	0.411578
Lactobacillus_rhamnosus_LMS2_1	Leuconostoc_gelidum_JB7	0.411514
Lactobacillus_animalis_KCTC_3501	Lactobacillus_gasseri_ATCC_33323	0.411364
Lactobacillus_delbrueckii_subsp_bulgaricus_ATCC_11842	Leuconostoc_argentinum_KCTC_3773	0.411326
Lactobacillus_fermentum_ATCC_14931	Lactobacillus_paracasei_subsp_paracasei_8700_2	0.411164
Lactobacillus_coleohominis_101_4_CHN	Lactobacillus_plantarum_JDM1	0.410949
Lactobacillus_brevis_ATCC_367	Lactobacillus_delbrueckii_subsp_bulgaricus_ATCC_11842	0.410742
Lactobacillus_crispatus_125_2_CHN	Lactobacillus_plantarum_subsp_plantarum_ATCC_14917	0.410552
Lactobacillus_casei_casei_BL23	Lactobacillus_delbrueckii_subsp_bulgaricus_ATCC_11842	0.410217
Lactobacillus_acidophilus_NCFM	Leuconostoc_gelidum_JB7	0.410007
Lactobacillus_animalis_KCTC_3501	Lactobacillus_delbrueckii_subsp_bulgaricus_ATCC_11842	0.409933
Lactobacillus_brevis_ATCC_367	Lactobacillus_gasseri_ATCC_33323	0.409717
Lactobacillus_johnsonii_NCC_533	Lactobacillus_salivarius_HO66_ATCC_11741	0.409699
Lactobacillus_animalis_KCTC_3501	Lactobacillus_jensenii_1153	0.409479
Lactobacillus_fermentum_IFO_3956	Leuconostoc_lactis_KACC_91922	0.409319
Lactobacillus_johnsonii_NCC_533	Lactobacillus_salivarius_salivarius_UCC118	0.409318
Lactobacillus_helveticus_DPC_4571	Lactobacillus_paracasei_subsp_paracasei_8700_2	0.409163
Lactobacillus_crispatus_125_2_CHN	Lactobacillus_ruminis_ATCC_25644	0.408759
Lactobacillus_antri_DSM_16041	Lactobacillus_vaginalis_ATCC_49540	0.408419
Lactobacillus_fermentum_ATCC_14931	Lactobacillus_paracasei_subsp_paracasei_ATCC_25302	0.408406
Lactobacillus_antri_DSM_16041	Lactobacillus_helveticus_DSM_20075	0.407939
Lactobacillus_delbrueckii_subsp_bulgaricus_ATCC_11842	Pediococcus_acidilactici_7_4	0.407816
Lactobacillus_animalis_KCTC_3501	Lactobacillus_reuteri_SD2112_ATCC_55730	0.407732
Lactobacillus_animalis_KCTC_3501	Lactobacillus_reuteri_MM2_3_	0.407676
Lactobacillus_curvatus_CRL_705	Pediococcus_acidilactici_DSM_20284	0.407438
Lactobacillus_salivarius_salivarius_UCC118	Pediococcus_pentosaceus_ATCC_25745	0.407437
Lactobacillus_casei_ATCC_334	Lactobacillus_pentosus_KCA1	0.407255
Lactobacillus_animalis_KCTC_3501	Lactobacillus_reuteri_CF48_3A_	0.406866
Lactobacillus_rhamnosus_GG_ATCC_53103	Lactobacillus_ultunensis_DSM_16047	0.406844
Lactobacillus_brevis_ATCC_367	Lactobacillus_pentosus_KCA1	0.406722
Lactobacillus_delbrueckii_subsp_bulgaricus_ATCC_11842	Lactobacillus_paracasei_subsp_paracasei_ATCC_25302	0.406498
Lactobacillus_delbrueckii_subsp_bulgaricus_ATCC_BAA_365	Lactobacillus_sakei_subsp_sakei_23K	0.406435
Lactobacillus_coleohominis_101_4_CHN	Lactobacillus_helveticus_DPC_4571	0.406396
Lactobacillus_helveticus_DSM_20075	Lactobacillus_rhamnosus_GG_ATCC_53103	0.406299
Lactobacillus_plantarum_subsp_plantarum_ATCC_14917	Leuconostoc_gelidum_JB7	0.406081
Lactobacillus_amylovorus_GRL_1112	Lactobacillus_delbrueckii_subsp_bulgaricus_ATCC_BAA_365	0.405957
Lactobacillus_rhamnosus_GG_ATCC_53103	Pediococcus_acidilactici_7_4	0.405594
Lactobacillus_brevis_ATCC_367	Lactobacillus_curvatus_CRL_705	0.405385
Lactobacillus_helveticus_DPC_4571	Lactobacillus_reuteri_MM2_3_	0.405172
Lactobacillus_casei_ATCC_334	Lactobacillus_helveticus_DPC_4571	0.404932
Lactobacillus_curvatus_CRL_705	Lactobacillus_delbrueckii_subsp_bulgaricus_ATCC_11842	0.404817
Lactobacillus_acidophilus_NCFM	Lactobacillus_pentosus_KCA1	0.404812
Lactobacillus_helveticus_DSM_20075	Lactobacillus_plantarum_JDM1	0.404744
Lactobacillus_fermentum_ATCC_14931	Lactobacillus_pentosus_KCA1	0.40458
Lactobacillus_crispatus_125_2_CHN	Lactobacillus_delbrueckii_subsp_bulgaricus_ATCC_11842	0.404566
Lactobacillus_jensenii_1153	Leuconostoc_lactis_KACC_91922	0.404406
Lactobacillus_johnsonii_NCC_533	Pediococcus_pentosaceus_ATCC_25745	0.403891
Lactobacillus_helveticus_DPC_4571	Lactobacillus_paracasei_subsp_paracasei_ATCC_25302	0.403831
Lactobacillus_casei_ATCC_334	Lactobacillus_delbrueckii_subsp_bulgaricus_ATCC_11842	0.4038
Lactobacillus_ultunensis_DSM_16047	Pediococcus_acidilactici_7_4	0.403727
Lactobacillus_reuteri_MM4_1A_	Lactobacillus_ruminis_ATCC_25644	0.40367
Lactobacillus_animalis_KCTC_3501	Lactobacillus_rhamnosus_GG_ATCC_53103	0.403436
Lactobacillus_gastricus_PS3	Lactobacillus_rhamnosus_GG_ATCC_53103	0.403344
Lactobacillus_johnsonii_DPC_6026	Lactobacillus_salivarius_HO66_ATCC_11741	0.402872
Lactobacillus_johnsonii_DPC_6026	Lactobacillus_salivarius_salivarius_UCC118	0.402521
Lactobacillus_plantarum_JDM1	Lactobacillus_vaginalis_ATCC_49540	0.402307
Lactobacillus_reuteri_CF48_3A_	Lactobacillus_rhamnosus_LMS2_1	0.402299
Lactobacillus_delbrueckii_subsp_bulgaricus_ATCC_BAA_365	Lactobacillus_plantarum_subsp_plantarum_ATCC_14917	0.402235
Lactobacillus_casei_casei_BL23	Lactobacillus_pentosus_KCA1	0.402027
Lactobacillus_johnsonii_NCC_533	Lactobacillus_vaginalis_ATCC_49540	0.401983
Lactobacillus_delbrueckii_subsp_bulgaricus_ATCC_11842	Lactobacillus_jensenii_1153	0.401688
Lactobacillus_helveticus_DPC_4571	Leuconostoc_argentinum_KCTC_3773	0.401658
Lactobacillus_sakei_subsp_sakei_23K	Lactobacillus_vaginalis_ATCC_49540	0.401615
Lactobacillus_casei_casei_BL23	Lactobacillus_sakei_subsp_sakei_23K	0.401361
Lactobacillus_johnsonii_DPC_6026	Pediococcus_pentosaceus_ATCC_25745	0.401254
Lactobacillus_antri_DSM_16041	Lactobacillus_paracasei_subsp_paracasei_8700_2	0.401239
Lactobacillus_fermentum_ATCC_14931	Lactobacillus_helveticus_DSM_20075	0.401042
Lactobacillus_helveticus_DPC_4571	Pediococcus_acidilactici_7_4	0.400858
Lactobacillus_reuteri_SD2112_ATCC_55730	Lactobacillus_rhamnosus_LMS2_1	0.400766
Lactobacillus_reuteri_MM2_3_	Lactobacillus_rhamnosus_LMS2_1	0.40076
Lactobacillus_rhamnosus_GG_ATCC_53103	Pediococcus_acidilactici_DSM_20284	0.400626
Lactobacillus_johnsonii_DPC_6026	Lactobacillus_vaginalis_ATCC_49540	0.400614
Lactobacillus_oris_F0423	Lactobacillus_sakei_subsp_sakei_23K	0.400425
Lactobacillus_brevis_ATCC_367	Lactobacillus_oris_F0423	0.4
Lactobacillus_paracasei_subsp_paracasei_8700_2	Lactobacillus_sakei_subsp_sakei_23K	0.399079
Lactobacillus_plantarum_subsp_plantarum_ATCC_14917	Leuconostoc_lactis_KACC_91922	0.399028
Lactobacillus_casei_ATCC_334	Lactobacillus_sakei_subsp_sakei_23K	0.398612
Lactobacillus_acidophilus_NCFM	Lactobacillus_coleohominis_101_4_CHN	0.398562
Lactobacillus_amylovorus_GRL_1112	Lactobacillus_pentosus_KCA1	0.397959
Lactobacillus_brevis_ATCC_367	Lactobacillus_helveticus_DPC_4571	0.397918
Lactobacillus_rhamnosus_LMS2_1	Lactobacillus_sakei_subsp_sakei_23K	0.397874
Lactobacillus_paracasei_subsp_paracasei_8700_2	Lactobacillus_pentosus_KCA1	0.397805
Lactobacillus_reuteri_MM4_1A_	Lactobacillus_salivarius_HO66_ATCC_11741	0.397781
Lactobacillus_delbrueckii_subsp_bulgaricus_ATCC_BAA_365	Lactobacillus_rhamnosus_LMS2_1	0.397611
Lactobacillus_delbrueckii_subsp_bulgaricus_ATCC_BAA_365	Lactobacillus_paracasei_subsp_paracasei_8700_2	0.39758
Lactobacillus_paracasei_subsp_paracasei_ATCC_25302	Lactobacillus_pentosus_KCA1	0.397516
Lactobacillus_casei_casei_BL23	Lactobacillus_delbrueckii_subsp_bulgaricus_ATCC_BAA_365	0.397447
Lactobacillus_gasseri_ATCC_33323	Lactobacillus_salivarius_HO66_ATCC_11741	0.397436
Lactobacillus_gasseri_ATCC_33323	Lactobacillus_salivarius_salivarius_UCC118	0.397109
Lactobacillus_helveticus_DPC_4571	Pediococcus_acidilactici_DSM_20284	0.396716
Lactobacillus_reuteri_MM4_1A_	Lactobacillus_salivarius_salivarius_UCC118	0.396212
Lactobacillus_fermentum_IFO_3956	Leuconostoc_gelidum_JB7	0.396186
Lactobacillus_acidophilus_NCFM	Lactobacillus_rhamnosus_LMS2_1	0.396151
Lactobacillus_rhamnosus_GG_ATCC_53103	Lactobacillus_ruminis_ATCC_25644	0.396003
Lactobacillus_curvatus_CRL_705	Lactobacillus_gasseri_ATCC_33323	0.396
Lactobacillus_delbrueckii_subsp_bulgaricus_ATCC_11842	Pediococcus_acidilactici_DSM_20284	0.395529
Lactobacillus_acidophilus_ATCC_4796	Lactobacillus_plantarum_subsp_plantarum_ATCC_14917	0.395234
Lactobacillus_fermentum_IFO_3956	Lactobacillus_salivarius_HO66_ATCC_11741	0.394904
Lactobacillus_casei_casei_BL23	Pediococcus_acidilactici_7_4	0.394693
Lactobacillus_acidophilus_NCFM	Lactobacillus_fermentum_IFO_3956	0.394322
Lactobacillus_jensenii_1153	Leuconostoc_gelidum_JB7	0.393822
Lactobacillus_ultunensis_DSM_16047	Pediococcus_acidilactici_DSM_20284	0.393722
Lactobacillus_gasseri_ATCC_33323	Pediococcus_pentosaceus_ATCC_25745	0.393651
Lactobacillus_acidophilus_ATCC_4796	Lactobacillus_jensenii_1153	0.393474
Lactobacillus_fermentum_ATCC_14931	Pediococcus_acidilactici_DSM_20284	0.393443
Lactobacillus_paracasei_subsp_paracasei_8700_2	Pediococcus_acidilactici_7_4	0.393429
Lactobacillus_casei_casei_BL23	Lactobacillus_crispatus_125_2_CHN	0.393428
Lactobacillus_antri_DSM_16041	Lactobacillus_paracasei_subsp_paracasei_ATCC_25302	0.393417
Lactobacillus_fermentum_IFO_3956	Lactobacillus_salivarius_salivarius_UCC118	0.393339
Lactobacillus_fermentum_IFO_3956	Lactobacillus_ultunensis_DSM_16047	0.393285
Lactobacillus_brevis_ATCC_367	Pediococcus_pentosaceus_ATCC_25745	0.393241
Lactobacillus_amylolyticus_DSM_11664	Lactobacillus_jensenii_1153	0.393097
Lactobacillus_casei_ATCC_334	Pediococcus_acidilactici_7_4	0.392887
Lactobacillus_curvatus_CRL_705	Lactobacillus_plantarum_JDM1	0.392707
Lactobacillus_antri_DSM_16041	Lactobacillus_rhamnosus_LMS2_1	0.39261
Lactobacillus_animalis_KCTC_3501	Lactobacillus_plantarum_subsp_plantarum_ATCC_14917	0.392536
Lactobacillus_antri_DSM_16041	Lactobacillus_casei_ATCC_334	0.392019
Lactobacillus_acidophilus_ATCC_4796	Lactobacillus_delbrueckii_subsp_bulgaricus_ATCC_11842	0.392015
Lactobacillus_animalis_KCTC_3501	Lactobacillus_salivarius_HO66_ATCC_11741	0.391944
Lactobacillus_acidophilus_NCFM	Pediococcus_pentosaceus_ATCC_25745	0.391892
Lactobacillus_delbrueckii_subsp_bulgaricus_ATCC_11842	Leuconostoc_lactis_KACC_91922	0.391831
Lactobacillus_animalis_KCTC_3501	Lactobacillus_salivarius_salivarius_UCC118	0.391673
Lactobacillus_gastricus_PS3	Lactobacillus_plantarum_subsp_plantarum_ATCC_14917	0.391655
Lactobacillus_coleohominis_101_4_CHN	Lactobacillus_jensenii_1153	0.391447
Lactobacillus_animalis_KCTC_3501	Lactobacillus_fermentum_IFO_3956	0.391086
Lactobacillus_fermentum_ATCC_14931	Lactobacillus_rhamnosus_LMS2_1	0.391031
Lactobacillus_sakei_subsp_sakei_23K	Lactobacillus_salivarius_HO66_ATCC_11741	0.390916
Lactobacillus_reuteri_CF48_3A_	Pediococcus_acidilactici_7_4	0.390901
Lactobacillus_acidophilus_NCFM	Lactobacillus_paracasei_subsp_paracasei_8700_2	0.390879
Lactobacillus_crispatus_125_2_CHN	Lactobacillus_rhamnosus_LMS2_1	0.390723
Lactobacillus_gastricus_PS3	Lactobacillus_reuteri_MM4_1A_	0.390516
Lactobacillus_plantarum_JDM1	Leuconostoc_argentinum_KCTC_3773	0.39036
Lactobacillus_amylolyticus_DSM_11664	Lactobacillus_amylovorus_GRL_1112	0.389771
Lactobacillus_plantarum_JDM1	Pediococcus_pentosaceus_ATCC_25745	0.389547
Lactobacillus_fermentum_ATCC_14931	Pediococcus_acidilactici_7_4	0.38932
Lactobacillus_acidophilus_ATCC_4796	Lactobacillus_ruminis_ATCC_25644	0.388889
Lactobacillus_paracasei_subsp_paracasei_ATCC_25302	Lactobacillus_sakei_subsp_sakei_23K	0.388802
Lactobacillus_casei_ATCC_334	Pediococcus_acidilactici_DSM_20284	0.388747
Lactobacillus_amylovorus_GRL_1112	Lactobacillus_ultunensis_DSM_16047	0.388707
Lactobacillus_plantarum_subsp_plantarum_ATCC_14917	Pediococcus_acidilactici_7_4	0.388235
Lactobacillus_reuteri_CF48_3A_	Pediococcus_acidilactici_DSM_20284	0.388136
Lactobacillus_casei_casei_BL23	Pediococcus_acidilactici_DSM_20284	0.38796
Lactobacillus_delbrueckii_subsp_bulgaricus_ATCC_11842	Leuconostoc_gelidum_JB7	0.387861
Lactobacillus_reuteri_SD2112_ATCC_55730	Pediococcus_acidilactici_7_4	0.387858
Lactobacillus_animalis_KCTC_3501	Lactobacillus_ultunensis_DSM_16047	0.38785
Lactobacillus_helveticus_DPC_4571	Lactobacillus_jensenii_1153	0.387842
Lactobacillus_reuteri_SD2112_ATCC_55730	Pediococcus_acidilactici_DSM_20284	0.387807
Lactobacillus_delbrueckii_subsp_bulgaricus_ATCC_BAA_365	Lactobacillus_johnsonii_NCC_533	0.387097
Lactobacillus_antri_DSM_16041	Pediococcus_acidilactici_7_4	0.387015
Lactobacillus_rhamnosus_GG_ATCC_53103	Leuconostoc_argentinum_KCTC_3773	0.386872
Lactobacillus_johnsonii_NCC_533	Lactobacillus_plantarum_subsp_plantarum_ATCC_14917	0.386807
Lactobacillus_sakei_subsp_sakei_23K	Lactobacillus_salivarius_salivarius_UCC118	0.386731
Lactobacillus_helveticus_DPC_4571	Leuconostoc_lactis_KACC_91922	0.386728
Lactobacillus_acidophilus_NCFM	Lactobacillus_paracasei_subsp_paracasei_ATCC_25302	0.386513
Lactobacillus_acidophilus_NCFM	Lactobacillus_animalis_KCTC_3501	0.386451
Lactobacillus_amylolyticus_DSM_11664	Pediococcus_acidilactici_7_4	0.385965
Lactobacillus_brevis_ATCC_367	Lactobacillus_paracasei_subsp_paracasei_8700_2	0.385951
Lactobacillus_fermentum_ATCC_14931	Lactobacillus_gastricus_PS3	0.385798
Lactobacillus_acidophilus_NCFM	Lactobacillus_casei_casei_BL23	0.385668
Lactobacillus_amylolyticus_DSM_11664	Lactobacillus_plantarum_subsp_plantarum_ATCC_14917	0.385632
Lactobacillus_animalis_KCTC_3501	Lactobacillus_brevis_ATCC_367	0.385533
Lactobacillus_johnsonii_DPC_6026	Lactobacillus_plantarum_subsp_plantarum_ATCC_14917	0.38537
Lactobacillus_oris_F0423	Lactobacillus_plantarum_JDM1	0.385279
Lactobacillus_amylolyticus_DSM_11664	Lactobacillus_casei_casei_BL23	0.385224
Lactobacillus_reuteri_MM2_3_	Pediococcus_acidilactici_DSM_20284	0.385198
Lactobacillus_antri_DSM_16041	Lactobacillus_casei_casei_BL23	0.385031
Lactobacillus_crispatus_125_2_CHN	Lactobacillus_paracasei_subsp_paracasei_8700_2	0.384755
Lactobacillus_reuteri_MM4_1A_	Lactobacillus_ultunensis_DSM_16047	0.384615
Lactobacillus_delbrueckii_subsp_bulgaricus_ATCC_BAA_365	Lactobacillus_paracasei_subsp_paracasei_ATCC_25302	0.384548
Lactobacillus_amylovorus_GRL_1112	Lactobacillus_delbrueckii_subsp_bulgaricus_ATCC_11842	0.38419
Lactobacillus_reuteri_MM2_3_	Pediococcus_acidilactici_7_4	0.383906
Lactobacillus_helveticus_DPC_4571	Lactobacillus_rhamnosus_LMS2_1	0.383822
Lactobacillus_paracasei_subsp_paracasei_ATCC_25302	Pediococcus_acidilactici_7_4	0.383433
Lactobacillus_acidophilus_NCFM	Lactobacillus_ruminis_ATCC_25644	0.383333
Lactobacillus_animalis_KCTC_3501	Lactobacillus_helveticus_DPC_4571	0.383333
Lactobacillus_delbrueckii_subsp_bulgaricus_ATCC_11842	Lactobacillus_plantarum_subsp_plantarum_ATCC_14917	0.383185
Lactobacillus_reuteri_MM2_3_	Lactobacillus_vaginalis_ATCC_49540	0.38301
Lactobacillus_johnsonii_NCC_533	Lactobacillus_pentosus_KCA1	0.382707
Lactobacillus_amylolyticus_DSM_11664	Lactobacillus_rhamnosus_LMS2_1	0.382509
Lactobacillus_casei_casei_BL23	Lactobacillus_ruminis_ATCC_25644	0.382492
Lactobacillus_paracasei_subsp_paracasei_8700_2	Pediococcus_acidilactici_DSM_20284	0.382453
Lactobacillus_reuteri_MM2_3_	Lactobacillus_ruminis_ATCC_25644	0.382423
Lactobacillus_acidophilus_NCFM	Lactobacillus_plantarum_subsp_plantarum_ATCC_14917	0.382331
Lactobacillus_reuteri_SD2112_ATCC_55730	Lactobacillus_vaginalis_ATCC_49540	0.381668
Lactobacillus_casei_ATCC_334	Lactobacillus_delbrueckii_subsp_bulgaricus_ATCC_BAA_365	0.381579
Lactobacillus_acidophilus_ATCC_4796	Lactobacillus_amylovorus_GRL_1112	0.381544
Lactobacillus_pentosus_KCA1	Lactobacillus_ruminis_ATCC_25644	0.381422
Lactobacillus_reuteri_CF48_3A_	Lactobacillus_ruminis_ATCC_25644	0.381295
Lactobacillus_vaginalis_ATCC_49540	Leuconostoc_lactis_KACC_91922	0.381295
Lactobacillus_delbrueckii_subsp_bulgaricus_ATCC_11842	Pediococcus_pentosaceus_ATCC_25745	0.38125
Lactobacillus_casei_ATCC_334	Lactobacillus_crispatus_125_2_CHN	0.38117
Lactobacillus_delbrueckii_subsp_bulgaricus_ATCC_BAA_365	Lactobacillus_johnsonii_DPC_6026	0.380995
Lactobacillus_reuteri_SD2112_ATCC_55730	Lactobacillus_ruminis_ATCC_25644	0.38099
Lactobacillus_amylovorus_GRL_1112	Lactobacillus_crispatus_125_2_CHN	0.380738
Lactobacillus_reuteri_CF48_3A_	Lactobacillus_vaginalis_ATCC_49540	0.380737
Lactobacillus_paracasei_subsp_paracasei_8700_2	Lactobacillus_plantarum_JDM1	0.380544
Lactobacillus_delbrueckii_subsp_bulgaricus_ATCC_11842	Lactobacillus_pentosus_KCA1	0.38045
Lactobacillus_helveticus_DSM_20075	Lactobacillus_reuteri_MM2_3_	0.380222
Lactobacillus_animalis_KCTC_3501	Lactobacillus_reuteri_MM4_1A_	0.379783
Lactobacillus_brevis_ATCC_367	Lactobacillus_johnsonii_DPC_6026	0.379705
Lactobacillus_plantarum_JDM1	Lactobacillus_reuteri_MM4_1A_	0.379694
Lactobacillus_plantarum_JDM1	Lactobacillus_reuteri_CF48_3A_	0.379557
Lactobacillus_plantarum_JDM1	Lactobacillus_reuteri_SD2112_ATCC_55730	0.379286
Lactobacillus_brevis_ATCC_367	Lactobacillus_paracasei_subsp_paracasei_ATCC_25302	0.37909
Lactobacillus_helveticus_DSM_20075	Lactobacillus_reuteri_SD2112_ATCC_55730	0.378657
Lactobacillus_acidophilus_ATCC_4796	Lactobacillus_rhamnosus_LMS2_1	0.378546
Lactobacillus_brevis_ATCC_367	Lactobacillus_rhamnosus_LMS2_1	0.378527
Pediococcus_acidilactici_7_4	Pediococcus_pentosaceus_ATCC_25745	0.378423
Lactobacillus_brevis_ATCC_367	Lactobacillus_casei_casei_BL23	0.378421
Lactobacillus_pentosus_KCA1	Lactobacillus_rhamnosus_LMS2_1	0.378007
Lactobacillus_helveticus_DPC_4571	Leuconostoc_gelidum_JB7	0.377994
Lactobacillus_helveticus_DSM_20075	Lactobacillus_reuteri_CF48_3A_	0.377586
Lactobacillus_reuteri_MM4_1A_	Lactobacillus_sakei_subsp_sakei_23K	0.377074
Lactobacillus_vaginalis_ATCC_49540	Leuconostoc_argentinum_KCTC_3773	0.376978
Lactobacillus_plantarum_JDM1	Leuconostoc_lactis_KACC_91922	0.376802
Lactobacillus_johnsonii_DPC_6026	Lactobacillus_pentosus_KCA1	0.376698
Lactobacillus_plantarum_subsp_plantarum_ATCC_14917	Pediococcus_acidilactici_DSM_20284	0.376685
Lactobacillus_brevis_ATCC_367	Lactobacillus_casei_ATCC_334	0.376396
Lactobacillus_paracasei_subsp_paracasei_8700_2	Lactobacillus_ruminis_ATCC_25644	0.375904
Lactobacillus_plantarum_JDM1	Leuconostoc_gelidum_JB7	0.375672
Lactobacillus_gastricus_PS3	Lactobacillus_plantarum_JDM1	0.375581
Lactobacillus_acidophilus_ATCC_4796	Lactobacillus_paracasei_subsp_paracasei_8700_2	0.375338
Lactobacillus_rhamnosus_GG_ATCC_53103	Lactobacillus_salivarius_HO66_ATCC_11741	0.375097
Lactobacillus_amylovorus_GRL_1112	Lactobacillus_helveticus_DSM_20075	0.375
Lactobacillus_plantarum_subsp_plantarum_ATCC_14917	Lactobacillus_reuteri_MM4_1A_	0.374821
Lactobacillus_helveticus_DPC_4571	Lactobacillus_pentosus_KCA1	0.374468
Lactobacillus_johnsonii_NCC_533	Lactobacillus_rhamnosus_GG_ATCC_53103	0.374433
Lactobacillus_amylolyticus_DSM_11664	Lactobacillus_casei_ATCC_334	0.374322
Pediococcus_acidilactici_DSM_20284	Pediococcus_pentosaceus_ATCC_25745	0.374269
Lactobacillus_rhamnosus_GG_ATCC_53103	Lactobacillus_salivarius_salivarius_UCC118	0.373652
Lactobacillus_rhamnosus_LMS2_1	Lactobacillus_ruminis_ATCC_25644	0.373609
Lactobacillus_animalis_KCTC_3501	Lactobacillus_ruminis_ATCC_25644	0.373576
Lactobacillus_brevis_ATCC_367	Lactobacillus_johnsonii_NCC_533	0.373366
Lactobacillus_pentosus_KCA1	Lactobacillus_vaginalis_ATCC_49540	0.373324
Lactobacillus_helveticus_DPC_4571	Pediococcus_pentosaceus_ATCC_25745	0.373323
Lactobacillus_antri_DSM_16041	Lactobacillus_sakei_subsp_sakei_23K	0.37325
Lactobacillus_acidophilus_NCFM	Lactobacillus_casei_ATCC_334	0.373036
Lactobacillus_delbrueckii_subsp_bulgaricus_ATCC_11842	Lactobacillus_fermentum_IFO_3956	0.372365
Lactobacillus_paracasei_subsp_paracasei_ATCC_25302	Pediococcus_acidilactici_DSM_20284	0.372193
Lactobacillus_crispatus_125_2_CHN	Lactobacillus_jensenii_1153	0.372162
Lactobacillus_amylolyticus_DSM_11664	Lactobacillus_paracasei_subsp_paracasei_8700_2	0.372072
Lactobacillus_casei_casei_BL23	Lactobacillus_helveticus_DSM_20075	0.372014
Lactobacillus_brevis_ATCC_367	Lactobacillus_ruminis_ATCC_25644	0.371961
Lactobacillus_coleohominis_101_4_CHN	Lactobacillus_sakei_subsp_sakei_23K	0.371824
Lactobacillus_antri_DSM_16041	Pediococcus_acidilactici_DSM_20284	0.371795
Lactobacillus_reuteri_CF48_3A_	Lactobacillus_sakei_subsp_sakei_23K	0.371785
Lactobacillus_ruminis_ATCC_25644	Lactobacillus_sakei_subsp_sakei_23K	0.371724
Lactobacillus_reuteri_SD2112_ATCC_55730	Lactobacillus_sakei_subsp_sakei_23K	0.371495
Lactobacillus_rhamnosus_LMS2_1	Lactobacillus_ultunensis_DSM_16047	0.371287
Lactobacillus_fermentum_IFO_3956	Lactobacillus_johnsonii_NCC_533	0.370955
Lactobacillus_crispatus_125_2_CHN	Lactobacillus_paracasei_subsp_paracasei_ATCC_25302	0.370849
Lactobacillus_paracasei_subsp_paracasei_ATCC_25302	Lactobacillus_plantarum_JDM1	0.370746
Lactobacillus_acidophilus_ATCC_4796	Lactobacillus_paracasei_subsp_paracasei_ATCC_25302	0.370337
Lactobacillus_casei_ATCC_334	Lactobacillus_ruminis_ATCC_25644	0.37004
Lactobacillus_coleohominis_101_4_CHN	Lactobacillus_johnsonii_NCC_533	0.369687
Lactobacillus_coleohominis_101_4_CHN	Lactobacillus_johnsonii_DPC_6026	0.369355
Lactobacillus_rhamnosus_LMS2_1	Pediococcus_acidilactici_7_4	0.369088
Lactobacillus_plantarum_JDM1	Lactobacillus_reuteri_MM2_3_	0.369022
Lactobacillus_paracasei_subsp_paracasei_ATCC_25302	Lactobacillus_ruminis_ATCC_25644	0.368806
Lactobacillus_amylolyticus_DSM_11664	Pediococcus_acidilactici_DSM_20284	0.368317
Lactobacillus_helveticus_DPC_4571	Lactobacillus_ruminis_ATCC_25644	0.367987
Lactobacillus_johnsonii_DPC_6026	Lactobacillus_rhamnosus_GG_ATCC_53103	0.367939
Lactobacillus_brevis_ATCC_367	Lactobacillus_delbrueckii_subsp_bulgaricus_ATCC_BAA_365	0.367908
Lactobacillus_helveticus_DSM_20075	Lactobacillus_paracasei_subsp_paracasei_8700_2	0.367507
Lactobacillus_curvatus_CRL_705	Leuconostoc_argentinum_KCTC_3773	0.367089
Lactobacillus_delbrueckii_subsp_bulgaricus_ATCC_BAA_365	Lactobacillus_ruminis_ATCC_25644	0.366577
Lactobacillus_reuteri_MM2_3_	Lactobacillus_salivarius_HO66_ATCC_11741	0.366116
Lactobacillus_amylovorus_GRL_1112	Lactobacillus_johnsonii_NCC_533	0.365913
Lactobacillus_brevis_ATCC_367	Lactobacillus_salivarius_HO66_ATCC_11741	0.365854
Lactobacillus_fermentum_IFO_3956	Lactobacillus_ruminis_ATCC_25644	0.365777
Lactobacillus_brevis_ATCC_367	Lactobacillus_fermentum_IFO_3956	0.365683
Lactobacillus_johnsonii_NCC_533	Lactobacillus_ruminis_ATCC_25644	0.365449
Lactobacillus_fermentum_IFO_3956	Lactobacillus_johnsonii_DPC_6026	0.365446
Lactobacillus_reuteri_MM2_3_	Lactobacillus_sakei_subsp_sakei_23K	0.3654
Lactobacillus_jensenii_1153	Lactobacillus_johnsonii_DPC_6026	0.365233
Lactobacillus_gasseri_ATCC_33323	Lactobacillus_jensenii_1153	0.364925
Lactobacillus_animalis_KCTC_3501	Lactobacillus_johnsonii_NCC_533	0.364896
Lactobacillus_reuteri_MM2_3_	Lactobacillus_salivarius_salivarius_UCC118	0.364609
Lactobacillus_coleohominis_101_4_CHN	Lactobacillus_pentosus_KCA1	0.364454
Lactobacillus_amylovorus_GRL_1112	Lactobacillus_gastricus_PS3	0.363965
Lactobacillus_reuteri_CF48_3A_	Lactobacillus_salivarius_HO66_ATCC_11741	0.363409
Lactobacillus_oris_F0423	Lactobacillus_reuteri_SD2112_ATCC_55730	0.36337
Lactobacillus_casei_casei_BL23	Lactobacillus_plantarum_JDM1	0.363312
Lactobacillus_reuteri_CF48_3A_	Lactobacillus_salivarius_salivarius_UCC118	0.363259
Lactobacillus_delbrueckii_subsp_bulgaricus_ATCC_11842	Lactobacillus_salivarius_salivarius_UCC118	0.363251
Lactobacillus_helveticus_DSM_20075	Lactobacillus_johnsonii_NCC_533	0.363229
Lactobacillus_reuteri_SD2112_ATCC_55730	Lactobacillus_salivarius_HO66_ATCC_11741	0.363105
Lactobacillus_brevis_ATCC_367	Lactobacillus_plantarum_JDM1	0.362909
Lactobacillus_jensenii_1153	Lactobacillus_johnsonii_NCC_533	0.362762
Lactobacillus_acidophilus_NCFM	Lactobacillus_sakei_subsp_sakei_23K	0.362745
Lactobacillus_amylolyticus_DSM_11664	Lactobacillus_paracasei_subsp_paracasei_ATCC_25302	0.362557
Lactobacillus_acidophilus_ATCC_4796	Lactobacillus_casei_casei_BL23	0.3625
Lactobacillus_oris_F0423	Lactobacillus_reuteri_CF48_3A_	0.362436
Lactobacillus_helveticus_DPC_4571	Lactobacillus_plantarum_subsp_plantarum_ATCC_14917	0.362121
Lactobacillus_antri_DSM_16041	Lactobacillus_ruminis_ATCC_25644	0.361874
Lactobacillus_brevis_ATCC_367	Lactobacillus_helveticus_DSM_20075	0.361721
Lactobacillus_reuteri_SD2112_ATCC_55730	Lactobacillus_salivarius_salivarius_UCC118	0.361596
Lactobacillus_brevis_ATCC_367	Lactobacillus_salivarius_salivarius_UCC118	0.361577
Lactobacillus_amylovorus_GRL_1112	Lactobacillus_johnsonii_DPC_6026	0.361564
Lactobacillus_casei_ATCC_334	Lactobacillus_plantarum_JDM1	0.361192
Lactobacillus_helveticus_DSM_20075	Lactobacillus_paracasei_subsp_paracasei_ATCC_25302	0.36116
Lactobacillus_johnsonii_DPC_6026	Lactobacillus_ruminis_ATCC_25644	0.360972
Lactobacillus_salivarius_HO66_ATCC_11741	Pediococcus_acidilactici_7_4	0.360581
Lactobacillus_acidophilus_ATCC_4796	Lactobacillus_johnsonii_NCC_533	0.360487
Lactobacillus_rhamnosus_GG_ATCC_53103	Leuconostoc_gelidum_JB7	0.360473
Lactobacillus_helveticus_DSM_20075	Lactobacillus_plantarum_subsp_plantarum_ATCC_14917	0.360032
Lactobacillus_casei_ATCC_334	Lactobacillus_helveticus_DSM_20075	0.359649
Lactobacillus_crispatus_125_2_CHN	Lactobacillus_salivarius_salivarius_UCC118	0.359572
Lactobacillus_fermentum_ATCC_14931	Lactobacillus_ultunensis_DSM_16047	0.359348
Lactobacillus_delbrueckii_subsp_bulgaricus_ATCC_BAA_365	Pediococcus_acidilactici_7_4	0.359345
Lactobacillus_delbrueckii_subsp_bulgaricus_ATCC_11842	Lactobacillus_salivarius_HO66_ATCC_11741	0.359215
Lactobacillus_rhamnosus_LMS2_1	Pediococcus_acidilactici_DSM_20284	0.359215
Lactobacillus_fermentum_IFO_3956	Lactobacillus_helveticus_DPC_4571	0.359177
Lactobacillus_amylovorus_GRL_1112	Lactobacillus_oris_F0423	0.359124
Lactobacillus_paracasei_subsp_paracasei_8700_2	Lactobacillus_ultunensis_DSM_16047	0.358586
Lactobacillus_oris_F0423	Leuconostoc_lactis_KACC_91922	0.357999
Lactobacillus_plantarum_subsp_plantarum_ATCC_14917	Lactobacillus_reuteri_CF48_3A_	0.357621
Lactobacillus_plantarum_subsp_plantarum_ATCC_14917	Lactobacillus_reuteri_SD2112_ATCC_55730	0.357355
Lactobacillus_helveticus_DSM_20075	Pediococcus_acidilactici_DSM_20284	0.357211
Lactobacillus_curvatus_CRL_705	Lactobacillus_pentosus_KCA1	0.357192
Lactobacillus_amylolyticus_DSM_11664	Lactobacillus_brevis_ATCC_367	0.357143
Lactobacillus_fermentum_ATCC_14931	Lactobacillus_salivarius_HO66_ATCC_11741	0.357021
Lactobacillus_animalis_KCTC_3501	Lactobacillus_johnsonii_DPC_6026	0.356921
Lactobacillus_curvatus_CRL_705	Lactobacillus_johnsonii_DPC_6026	0.356911
Lactobacillus_antri_DSM_16041	Lactobacillus_plantarum_JDM1	0.356264
Lactobacillus_curvatus_CRL_705	Lactobacillus_johnsonii_NCC_533	0.355987
Lactobacillus_salivarius_salivarius_UCC118	Pediococcus_acidilactici_7_4	0.355978
Lactobacillus_animalis_KCTC_3501	Lactobacillus_plantarum_JDM1	0.355862
Lactobacillus_helveticus_DSM_20075	Pediococcus_acidilactici_7_4	0.355852
Lactobacillus_sakei_subsp_sakei_23K	Lactobacillus_ultunensis_DSM_16047	0.355777
Lactobacillus_coleohominis_101_4_CHN	Leuconostoc_argentinum_KCTC_3773	0.355322
Lactobacillus_delbrueckii_subsp_bulgaricus_ATCC_BAA_365	Lactobacillus_gasseri_ATCC_33323	0.355288
Lactobacillus_casei_casei_BL23	Lactobacillus_ultunensis_DSM_16047	0.354946
Lactobacillus_crispatus_125_2_CHN	Lactobacillus_johnsonii_NCC_533	0.354623
Lactobacillus_vaginalis_ATCC_49540	Leuconostoc_gelidum_JB7	0.354539
Lactobacillus_fermentum_IFO_3956	Lactobacillus_oris_F0423	0.354421
Lactobacillus_rhamnosus_GG_ATCC_53103	Leuconostoc_lactis_KACC_91922	0.354286
Lactobacillus_fermentum_IFO_3956	Lactobacillus_rhamnosus_GG_ATCC_53103	0.354182
Lactobacillus_acidophilus_NCFM	Lactobacillus_jensenii_1153	0.354148
Lactobacillus_fermentum_ATCC_14931	Lactobacillus_salivarius_salivarius_UCC118	0.354096
Lactobacillus_crispatus_125_2_CHN	Lactobacillus_salivarius_HO66_ATCC_11741	0.353288
Lactobacillus_oris_F0423	Lactobacillus_reuteri_MM2_3_	0.352855
Lactobacillus_amylolyticus_DSM_11664	Lactobacillus_delbrueckii_subsp_bulgaricus_ATCC_11842	0.352832
Lactobacillus_acidophilus_NCFM	Lactobacillus_salivarius_salivarius_UCC118	0.351706
Lactobacillus_delbrueckii_subsp_bulgaricus_ATCC_11842	Lactobacillus_ultunensis_DSM_16047	0.351677
Lactobacillus_crispatus_125_2_CHN	Lactobacillus_helveticus_DPC_4571	0.351377
Lactobacillus_salivarius_HO66_ATCC_11741	Pediococcus_acidilactici_DSM_20284	0.351376
Lactobacillus_paracasei_subsp_paracasei_ATCC_25302	Lactobacillus_ultunensis_DSM_16047	0.350937
Lactobacillus_acidophilus_ATCC_4796	Lactobacillus_casei_ATCC_334	0.350781
Lactobacillus_reuteri_MM2_3_	Lactobacillus_ultunensis_DSM_16047	0.350628
Lactobacillus_reuteri_CF48_3A_	Lactobacillus_ultunensis_DSM_16047	0.350507
Lactobacillus_sakei_subsp_sakei_23K	Pediococcus_pentosaceus_ATCC_25745	0.350348
Lactobacillus_curvatus_CRL_705	Lactobacillus_jensenii_1153	0.350211
Lactobacillus_reuteri_SD2112_ATCC_55730	Lactobacillus_ultunensis_DSM_16047	0.350211
Lactobacillus_gasseri_ATCC_33323	Lactobacillus_sakei_subsp_sakei_23K	0.349794
Lactobacillus_delbrueckii_subsp_bulgaricus_ATCC_BAA_365	Pediococcus_acidilactici_DSM_20284	0.349562
Lactobacillus_helveticus_DSM_20075	Lactobacillus_johnsonii_DPC_6026	0.349409
Lactobacillus_plantarum_JDM1	Lactobacillus_rhamnosus_LMS2_1	0.349206
Lactobacillus_fermentum_ATCC_14931	Lactobacillus_plantarum_JDM1	0.349148
Lactobacillus_plantarum_subsp_plantarum_ATCC_14917	Lactobacillus_reuteri_MM2_3_	0.349148
Lactobacillus_oris_F0423	Leuconostoc_argentinum_KCTC_3773	0.349117
Lactobacillus_curvatus_CRL_705	Lactobacillus_gastricus_PS3	0.349091
Lactobacillus_acidophilus_NCFM	Lactobacillus_salivarius_HO66_ATCC_11741	0.348899
Lactobacillus_helveticus_DPC_4571	Lactobacillus_salivarius_salivarius_UCC118	0.348797
Lactobacillus_gastricus_PS3	Leuconostoc_argentinum_KCTC_3773	0.348101
Lactobacillus_amylolyticus_DSM_11664	Lactobacillus_johnsonii_NCC_533	0.347785
Lactobacillus_acidophilus_ATCC_4796	Lactobacillus_johnsonii_DPC_6026	0.347578
Lactobacillus_gasseri_ATCC_33323	Lactobacillus_plantarum_JDM1	0.347464
Lactobacillus_gasseri_ATCC_33323	Lactobacillus_rhamnosus_GG_ATCC_53103	0.347352
Lactobacillus_acidophilus_NCFM	Lactobacillus_delbrueckii_subsp_bulgaricus_ATCC_BAA_365	0.347015
Lactobacillus_reuteri_MM4_1A_	Lactobacillus_vaginalis_ATCC_49540	0.347015
Lactobacillus_salivarius_salivarius_UCC118	Pediococcus_acidilactici_DSM_20284	0.346752
Lactobacillus_plantarum_subsp_plantarum_ATCC_14917	Lactobacillus_sakei_subsp_sakei_23K	0.34641
Lactobacillus_acidophilus_ATCC_4796	Lactobacillus_salivarius_salivarius_UCC118	0.344928
Lactobacillus_crispatus_125_2_CHN	Lactobacillus_johnsonii_DPC_6026	0.344595
Lactobacillus_fermentum_IFO_3956	Lactobacillus_pentosus_KCA1	0.34416
Lactobacillus_helveticus_DSM_20075	Lactobacillus_ruminis_ATCC_25644	0.344115
Lactobacillus_casei_ATCC_334	Lactobacillus_ultunensis_DSM_16047	0.343857
Lactobacillus_helveticus_DSM_20075	Lactobacillus_rhamnosus_LMS2_1	0.343777
Lactobacillus_coleohominis_101_4_CHN	Leuconostoc_lactis_KACC_91922	0.343679
Lactobacillus_amylolyticus_DSM_11664	Lactobacillus_gasseri_ATCC_33323	0.34357
Lactobacillus_fermentum_ATCC_14931	Lactobacillus_ruminis_ATCC_25644	0.343072
Lactobacillus_oris_F0423	Lactobacillus_pentosus_KCA1	0.343027
Lactobacillus_amylovorus_GRL_1112	Lactobacillus_vaginalis_ATCC_49540	0.342508
Lactobacillus_amylovorus_GRL_1112	Lactobacillus_gasseri_ATCC_33323	0.342193
Lactobacillus_acidophilus_ATCC_4796	Lactobacillus_salivarius_HO66_ATCC_11741	0.341772
Lactobacillus_helveticus_DPC_4571	Lactobacillus_salivarius_HO66_ATCC_11741	0.341717
Lactobacillus_pentosus_KCA1	Leuconostoc_argentinum_KCTC_3773	0.34148
Lactobacillus_fermentum_IFO_3956	Lactobacillus_vaginalis_ATCC_49540	0.340346
Lactobacillus_acidophilus_ATCC_4796	Lactobacillus_helveticus_DPC_4571	0.340245
Lactobacillus_animalis_KCTC_3501	Lactobacillus_sakei_subsp_sakei_23K	0.340105
Lactobacillus_pentosus_KCA1	Lactobacillus_sakei_subsp_sakei_23K	0.339888
Lactobacillus_delbrueckii_subsp_bulgaricus_ATCC_11842	Lactobacillus_rhamnosus_GG_ATCC_53103	0.339709
Lactobacillus_paracasei_subsp_paracasei_8700_2	Lactobacillus_salivarius_HO66_ATCC_11741	0.339559
Lactobacillus_paracasei_subsp_paracasei_8700_2	Lactobacillus_salivarius_salivarius_UCC118	0.339527
Lactobacillus_antri_DSM_16041	Lactobacillus_salivarius_salivarius_UCC118	0.338669
Lactobacillus_gasseri_ATCC_33323	Lactobacillus_helveticus_DSM_20075	0.338262
Lactobacillus_curvatus_CRL_705	Leuconostoc_lactis_KACC_91922	0.338146
Lactobacillus_crispatus_125_2_CHN	Lactobacillus_delbrueckii_subsp_bulgaricus_ATCC_BAA_365	0.337553
Lactobacillus_curvatus_CRL_705	Leuconostoc_gelidum_JB7	0.336553
Lactobacillus_antri_DSM_16041	Lactobacillus_salivarius_HO66_ATCC_11741	0.335878
Lactobacillus_helveticus_DPC_4571	Lactobacillus_sakei_subsp_sakei_23K	0.335778
Lactobacillus_plantarum_JDM1	Lactobacillus_ultunensis_DSM_16047	0.335135
Lactobacillus_amylolyticus_DSM_11664	Lactobacillus_johnsonii_DPC_6026	0.334608
Lactobacillus_amylovorus_GRL_1112	Leuconostoc_argentinum_KCTC_3773	0.334096
Lactobacillus_acidophilus_NCFM	Lactobacillus_rhamnosus_GG_ATCC_53103	0.333857
Lactobacillus_jensenii_1153	Pediococcus_pentosaceus_ATCC_25745	0.33277
Lactobacillus_acidophilus_ATCC_4796	Lactobacillus_gasseri_ATCC_33323	0.332689
Lactobacillus_fermentum_IFO_3956	Lactobacillus_sakei_subsp_sakei_23K	0.332556
Lactobacillus_pentosus_KCA1	Pediococcus_pentosaceus_ATCC_25745	0.3324
Lactobacillus_oris_F0423	Leuconostoc_gelidum_JB7	0.331933
Lactobacillus_plantarum_JDM1	Lactobacillus_salivarius_salivarius_UCC118	0.331797
Lactobacillus_gastricus_PS3	Pediococcus_pentosaceus_ATCC_25745	0.331633
Lactobacillus_antri_DSM_16041	Lactobacillus_ultunensis_DSM_16047	0.331058
Lactobacillus_delbrueckii_subsp_bulgaricus_ATCC_11842	Lactobacillus_helveticus_DSM_20075	0.330922
Lactobacillus_amylolyticus_DSM_11664	Lactobacillus_ruminis_ATCC_25644	0.33082
Lactobacillus_acidophilus_ATCC_4796	Lactobacillus_delbrueckii_subsp_bulgaricus_ATCC_BAA_365	0.330553
Lactobacillus_rhamnosus_LMS2_1	Lactobacillus_salivarius_salivarius_UCC118	0.330537
Lactobacillus_rhamnosus_LMS2_1	Lactobacillus_salivarius_HO66_ATCC_11741	0.330523
Lactobacillus_animalis_KCTC_3501	Leuconostoc_argentinum_KCTC_3773	0.329678
Lactobacillus_brevis_ATCC_367	Lactobacillus_fermentum_ATCC_14931	0.329451
Lactobacillus_paracasei_subsp_paracasei_ATCC_25302	Lactobacillus_salivarius_salivarius_UCC118	0.328767
Lactobacillus_paracasei_subsp_paracasei_ATCC_25302	Lactobacillus_salivarius_HO66_ATCC_11741	0.328744
Lactobacillus_coleohominis_101_4_CHN	Leuconostoc_gelidum_JB7	0.328358
Lactobacillus_gasseri_ATCC_33323	Lactobacillus_ultunensis_DSM_16047	0.328265
Lactobacillus_plantarum_JDM1	Lactobacillus_salivarius_HO66_ATCC_11741	0.32792
Lactobacillus_crispatus_125_2_CHN	Lactobacillus_gasseri_ATCC_33323	0.327756
Lactobacillus_casei_casei_BL23	Lactobacillus_salivarius_salivarius_UCC118	0.327745
Lactobacillus_casei_casei_BL23	Lactobacillus_salivarius_HO66_ATCC_11741	0.327717
Lactobacillus_gastricus_PS3	Leuconostoc_lactis_KACC_91922	0.327623
Lactobacillus_antri_DSM_16041	Lactobacillus_fermentum_IFO_3956	0.327559
Lactobacillus_amylovorus_GRL_1112	Leuconostoc_lactis_KACC_91922	0.327189
Lactobacillus_fermentum_IFO_3956	Lactobacillus_gastricus_PS3	0.327035
Lactobacillus_delbrueckii_subsp_bulgaricus_ATCC_BAA_365	Lactobacillus_salivarius_salivarius_UCC118	0.326686
Lactobacillus_amylovorus_GRL_1112	Lactobacillus_curvatus_CRL_705	0.325378
Lactobacillus_vaginalis_ATCC_49540	Pediococcus_pentosaceus_ATCC_25745	0.324943
Lactobacillus_pentosus_KCA1	Lactobacillus_rhamnosus_GG_ATCC_53103	0.324781
Lactobacillus_casei_ATCC_334	Lactobacillus_salivarius_salivarius_UCC118	0.324486
Lactobacillus_casei_ATCC_334	Lactobacillus_salivarius_HO66_ATCC_11741	0.324441
Lactobacillus_rhamnosus_GG_ATCC_53103	Lactobacillus_sakei_subsp_sakei_23K	0.323817
Lactobacillus_helveticus_DPC_4571	Lactobacillus_rhamnosus_GG_ATCC_53103	0.323758
Lactobacillus_curvatus_CRL_705	Lactobacillus_oris_F0423	0.32318
Lactobacillus_oris_F0423	Lactobacillus_reuteri_MM4_1A_	0.322368
Lactobacillus_fermentum_IFO_3956	Lactobacillus_plantarum_subsp_plantarum_ATCC_14917	0.321481
Lactobacillus_delbrueckii_subsp_bulgaricus_ATCC_11842	Lactobacillus_sakei_subsp_sakei_23K	0.321341
Lactobacillus_brevis_ATCC_367	Lactobacillus_plantarum_subsp_plantarum_ATCC_14917	0.320827
Lactobacillus_delbrueckii_subsp_bulgaricus_ATCC_BAA_365	Lactobacillus_salivarius_HO66_ATCC_11741	0.32023
Lactobacillus_paracasei_subsp_paracasei_8700_2	Lactobacillus_plantarum_subsp_plantarum_ATCC_14917	0.319878
Lactobacillus_animalis_KCTC_3501	Leuconostoc_lactis_KACC_91922	0.319322
Lactobacillus_brevis_ATCC_367	Lactobacillus_reuteri_MM4_1A_	0.319268
Lactobacillus_curvatus_CRL_705	Lactobacillus_vaginalis_ATCC_49540	0.318919
Lactobacillus_antri_DSM_16041	Lactobacillus_oris_F0423	0.318284
Lactobacillus_amylovorus_GRL_1112	Lactobacillus_helveticus_DPC_4571	0.317053
Lactobacillus_pentosus_KCA1	Leuconostoc_lactis_KACC_91922	0.316989
Lactobacillus_antri_DSM_16041	Lactobacillus_plantarum_subsp_plantarum_ATCC_14917	0.316591
Lactobacillus_brevis_ATCC_367	Pediococcus_acidilactici_7_4	0.316444
Lactobacillus_acidophilus_NCFM	Lactobacillus_plantarum_JDM1	0.316358
Lactobacillus_acidophilus_NCFM	Lactobacillus_amylovorus_GRL_1112	0.315034
Lactobacillus_brevis_ATCC_367	Pediococcus_acidilactici_DSM_20284	0.314567
Lactobacillus_helveticus_DSM_20075	Lactobacillus_salivarius_salivarius_UCC118	0.312559
Lactobacillus_fermentum_IFO_3956	Lactobacillus_reuteri_MM4_1A_	0.31221
Lactobacillus_oris_F0423	Pediococcus_pentosaceus_ATCC_25745	0.311573
Lactobacillus_johnsonii_NCC_533	Lactobacillus_plantarum_JDM1	0.310398
Lactobacillus_coleohominis_101_4_CHN	Lactobacillus_gastricus_PS3	0.310268
Lactobacillus_pentosus_KCA1	Leuconostoc_gelidum_JB7	0.310251
Lactobacillus_paracasei_subsp_paracasei_ATCC_25302	Lactobacillus_plantarum_subsp_plantarum_ATCC_14917	0.309946
Lactobacillus_sakei_subsp_sakei_23K	Pediococcus_acidilactici_7_4	0.308566
Lactobacillus_brevis_ATCC_367	Lactobacillus_sakei_subsp_sakei_23K	0.306373
Lactobacillus_johnsonii_DPC_6026	Lactobacillus_plantarum_JDM1	0.305855
Lactobacillus_acidophilus_NCFM	Lactobacillus_crispatus_125_2_CHN	0.305389
Lactobacillus_animalis_KCTC_3501	Lactobacillus_pentosus_KCA1	0.305038
Lactobacillus_helveticus_DSM_20075	Lactobacillus_salivarius_HO66_ATCC_11741	0.304389
Lactobacillus_crispatus_125_2_CHN	Lactobacillus_helveticus_DSM_20075	0.304025
Lactobacillus_plantarum_subsp_plantarum_ATCC_14917	Lactobacillus_rhamnosus_GG_ATCC_53103	0.303752
Lactobacillus_fermentum_IFO_3956	Lactobacillus_reuteri_SD2112_ATCC_55730	0.302958
Lactobacillus_amylovorus_GRL_1112	Leuconostoc_gelidum_JB7	0.302892
Lactobacillus_fermentum_IFO_3956	Lactobacillus_reuteri_CF48_3A_	0.301841
Lactobacillus_acidophilus_NCFM	Lactobacillus_helveticus_DSM_20075	0.301512
Lactobacillus_fermentum_ATCC_14931	Lactobacillus_plantarum_subsp_plantarum_ATCC_14917	0.301488
Lactobacillus_antri_DSM_16041	Lactobacillus_brevis_ATCC_367	0.300746
Lactobacillus_amylolyticus_DSM_11664	Lactobacillus_salivarius_salivarius_UCC118	0.300297
Lactobacillus_casei_ATCC_334	Lactobacillus_plantarum_subsp_plantarum_ATCC_14917	0.299536
Lactobacillus_plantarum_JDM1	Lactobacillus_ruminis_ATCC_25644	0.299237
Lactobacillus_casei_casei_BL23	Lactobacillus_plantarum_subsp_plantarum_ATCC_14917	0.299087
Lactobacillus_animalis_KCTC_3501	Leuconostoc_gelidum_JB7	0.29854
Lactobacillus_delbrueckii_subsp_bulgaricus_ATCC_BAA_365	Lactobacillus_helveticus_DPC_4571	0.297272
Lactobacillus_delbrueckii_subsp_bulgaricus_ATCC_11842	Lactobacillus_plantarum_JDM1	0.296947
Lactobacillus_helveticus_DPC_4571	Lactobacillus_ultunensis_DSM_16047	0.296693
Lactobacillus_brevis_ATCC_367	Lactobacillus_ultunensis_DSM_16047	0.296394
Lactobacillus_brevis_ATCC_367	Lactobacillus_reuteri_CF48_3A_	0.296173
Lactobacillus_brevis_ATCC_367	Lactobacillus_reuteri_SD2112_ATCC_55730	0.295927
Lactobacillus_amylovorus_GRL_1112	Pediococcus_pentosaceus_ATCC_25745	0.295345
Lactobacillus_amylolyticus_DSM_11664	Lactobacillus_helveticus_DPC_4571	0.294971
Lactobacillus_johnsonii_NCC_533	Lactobacillus_ultunensis_DSM_16047	0.294964
Lactobacillus_fermentum_IFO_3956	Lactobacillus_reuteri_MM2_3_	0.294258
Lactobacillus_amylolyticus_DSM_11664	Lactobacillus_salivarius_HO66_ATCC_11741	0.293293
Lactobacillus_sakei_subsp_sakei_23K	Pediococcus_acidilactici_DSM_20284	0.29318
Lactobacillus_curvatus_CRL_705	Lactobacillus_sakei_subsp_sakei_23K	0.292407
Lactobacillus_salivarius_salivarius_UCC118	Lactobacillus_ultunensis_DSM_16047	0.292279
Lactobacillus_acidophilus_NCFM	Lactobacillus_amylolyticus_DSM_11664	0.292079
Lactobacillus_salivarius_HO66_ATCC_11741	Lactobacillus_ultunensis_DSM_16047	0.292052
Lactobacillus_gastricus_PS3	Lactobacillus_pentosus_KCA1	0.290366
Lactobacillus_coleohominis_101_4_CHN	Pediococcus_pentosaceus_ATCC_25745	0.290064
Leuconostoc_argentinum_KCTC_3773	Pediococcus_pentosaceus_ATCC_25745	0.28925
Lactobacillus_amylovorus_GRL_1112	Lactobacillus_jensenii_1153	0.288478
Lactobacillus_helveticus_DPC_4571	Lactobacillus_plantarum_JDM1	0.288358
Lactobacillus_gastricus_PS3	Leuconostoc_gelidum_JB7	0.286838
Lactobacillus_amylovorus_GRL_1112	Lactobacillus_coleohominis_101_4_CHN	0.285016
Lactobacillus_delbrueckii_subsp_bulgaricus_ATCC_BAA_365	Lactobacillus_ultunensis_DSM_16047	0.284872
Lactobacillus_plantarum_subsp_plantarum_ATCC_14917	Lactobacillus_ultunensis_DSM_16047	0.284546
Lactobacillus_amylovorus_GRL_1112	Lactobacillus_animalis_KCTC_3501	0.283594
Lactobacillus_johnsonii_DPC_6026	Lactobacillus_ultunensis_DSM_16047	0.283242
Lactobacillus_acidophilus_NCFM	Lactobacillus_ultunensis_DSM_16047	0.283088
Lactobacillus_plantarum_subsp_plantarum_ATCC_14917	Lactobacillus_salivarius_salivarius_UCC118	0.282697
Lactobacillus_coleohominis_101_4_CHN	Lactobacillus_vaginalis_ATCC_49540	0.282334
Lactobacillus_plantarum_subsp_plantarum_ATCC_14917	Lactobacillus_rhamnosus_LMS2_1	0.281972
Lactobacillus_coleohominis_101_4_CHN	Lactobacillus_oris_F0423	0.280274
Leuconostoc_gelidum_JB7	Pediococcus_pentosaceus_ATCC_25745	0.280274
Lactobacillus_brevis_ATCC_367	Lactobacillus_reuteri_MM2_3_	0.279767
Lactobacillus_delbrueckii_subsp_bulgaricus_ATCC_11842	Lactobacillus_johnsonii_NCC_533	0.278603
Lactobacillus_johnsonii_DPC_6026	Lactobacillus_sakei_subsp_sakei_23K	0.278535
Lactobacillus_plantarum_subsp_plantarum_ATCC_14917	Lactobacillus_salivarius_HO66_ATCC_11741	0.278232
Lactobacillus_ruminis_ATCC_25644	Lactobacillus_salivarius_salivarius_UCC118	0.276786
Lactobacillus_plantarum_JDM1	Lactobacillus_sakei_subsp_sakei_23K	0.276692
Lactobacillus_fermentum_ATCC_14931	Lactobacillus_reuteri_MM4_1A_	0.276631
Leuconostoc_lactis_KACC_91922	Pediococcus_pentosaceus_ATCC_25745	0.275215
Lactobacillus_johnsonii_NCC_533	Lactobacillus_sakei_subsp_sakei_23K	0.275042
Lactobacillus_delbrueckii_subsp_bulgaricus_ATCC_11842	Lactobacillus_johnsonii_DPC_6026	0.273128
Lactobacillus_acidophilus_ATCC_4796	Lactobacillus_helveticus_DSM_20075	0.272051
Lactobacillus_antri_DSM_16041	Lactobacillus_fermentum_ATCC_14931	0.270478
Lactobacillus_plantarum_JDM1	Lactobacillus_rhamnosus_GG_ATCC_53103	0.268152
Lactobacillus_ruminis_ATCC_25644	Lactobacillus_salivarius_HO66_ATCC_11741	0.267148
Lactobacillus_animalis_KCTC_3501	Lactobacillus_gastricus_PS3	0.265786
Lactobacillus_helveticus_DPC_4571	Lactobacillus_johnsonii_NCC_533	0.265487
Lactobacillus_pentosus_KCA1	Lactobacillus_plantarum_subsp_plantarum_ATCC_14917	0.265363
Lactobacillus_animalis_KCTC_3501	Pediococcus_pentosaceus_ATCC_25745	0.261719
Lactobacillus_ruminis_ATCC_25644	Lactobacillus_ultunensis_DSM_16047	0.26158
Lactobacillus_animalis_KCTC_3501	Lactobacillus_vaginalis_ATCC_49540	0.261303
Lactobacillus_fermentum_ATCC_14931	Lactobacillus_reuteri_CF48_3A_	0.259673
Lactobacillus_fermentum_ATCC_14931	Lactobacillus_reuteri_SD2112_ATCC_55730	0.25945
Lactobacillus_fermentum_IFO_3956	Lactobacillus_plantarum_JDM1	0.259176
Lactobacillus_plantarum_subsp_plantarum_ATCC_14917	Lactobacillus_ruminis_ATCC_25644	0.258427
Lactobacillus_acidophilus_ATCC_4796	Lactobacillus_ultunensis_DSM_16047	0.2577
Lactobacillus_curvatus_CRL_705	Pediococcus_pentosaceus_ATCC_25745	0.257353
Lactobacillus_acidophilus_ATCC_4796	Lactobacillus_amylolyticus_DSM_11664	0.253933
Lactobacillus_animalis_KCTC_3501	Lactobacillus_curvatus_CRL_705	0.251981
Lactobacillus_helveticus_DPC_4571	Lactobacillus_johnsonii_DPC_6026	0.250449
Lactobacillus_crispatus_125_2_CHN	Lactobacillus_ultunensis_DSM_16047	0.249215
Lactobacillus_amylolyticus_DSM_11664	Lactobacillus_delbrueckii_subsp_bulgaricus_ATCC_BAA_365	0.246171
Lactobacillus_fermentum_ATCC_14931	Lactobacillus_reuteri_MM2_3_	0.242685
Lactobacillus_delbrueckii_subsp_bulgaricus_ATCC_11842	Lactobacillus_gasseri_ATCC_33323	0.242315
Lactobacillus_antri_DSM_16041	Lactobacillus_reuteri_MM4_1A_	0.241123
Lactobacillus_acidophilus_NCFM	Lactobacillus_delbrueckii_subsp_bulgaricus_ATCC_11842	0.238441
Lactobacillus_delbrueckii_subsp_bulgaricus_ATCC_11842	Lactobacillus_delbrueckii_subsp_bulgaricus_ATCC_BAA_365	0.237173
Lactobacillus_amylolyticus_DSM_11664	Lactobacillus_crispatus_125_2_CHN	0.236448
Lactobacillus_gasseri_ATCC_33323	Lactobacillus_helveticus_DPC_4571	0.23309
Lactobacillus_gastricus_PS3	Lactobacillus_vaginalis_ATCC_49540	0.232576
Lactobacillus_helveticus_DSM_20075	Lactobacillus_ultunensis_DSM_16047	0.230769
Lactobacillus_delbrueckii_subsp_bulgaricus_ATCC_BAA_365	Lactobacillus_helveticus_DSM_20075	0.225636
Lactobacillus_animalis_KCTC_3501	Lactobacillus_oris_F0423	0.22449
Lactobacillus_animalis_KCTC_3501	Lactobacillus_coleohominis_101_4_CHN	0.224457
Lactobacillus_coleohominis_101_4_CHN	Lactobacillus_curvatus_CRL_705	0.224181
Lactobacillus_acidophilus_ATCC_4796	Lactobacillus_acidophilus_NCFM	0.221878
Lactobacillus_gastricus_PS3	Lactobacillus_oris_F0423	0.217873
Lactobacillus_pentosus_KCA1	Lactobacillus_plantarum_JDM1	0.217391
Lactobacillus_casei_ATCC_334	Lactobacillus_rhamnosus_GG_ATCC_53103	0.211899
Lactobacillus_antri_DSM_16041	Lactobacillus_reuteri_CF48_3A_	0.21039
Lactobacillus_antri_DSM_16041	Lactobacillus_reuteri_SD2112_ATCC_55730	0.210208
Lactobacillus_paracasei_subsp_paracasei_ATCC_25302	Lactobacillus_rhamnosus_GG_ATCC_53103	0.204266
Lactobacillus_delbrueckii_subsp_bulgaricus_ATCC_11842	Lactobacillus_helveticus_DPC_4571	0.203989
Lactobacillus_paracasei_subsp_paracasei_8700_2	Lactobacillus_rhamnosus_GG_ATCC_53103	0.2031
Lactobacillus_oris_F0423	Lactobacillus_vaginalis_ATCC_49540	0.202943
Lactobacillus_amylolyticus_DSM_11664	Lactobacillus_ultunensis_DSM_16047	0.202116
Lactobacillus_amylolyticus_DSM_11664	Lactobacillus_helveticus_DSM_20075	0.201105
Lactobacillus_helveticus_DPC_4571	Lactobacillus_helveticus_DSM_20075	0.199215
Lactobacillus_antri_DSM_16041	Lactobacillus_reuteri_MM2_3_	0.197926
Lactobacillus_casei_casei_BL23	Lactobacillus_rhamnosus_GG_ATCC_53103	0.195635
Lactobacillus_acidophilus_NCFM	Lactobacillus_helveticus_DPC_4571	0.194393
Lactobacillus_acidophilus_NCFM	Lactobacillus_johnsonii_NCC_533	0.183365
Lactobacillus_fermentum_ATCC_14931	Lactobacillus_fermentum_IFO_3956	0.177758
Leuconostoc_gelidum_JB7	Leuconostoc_lactis_KACC_91922	0.175217
Lactobacillus_acidophilus_NCFM	Lactobacillus_johnsonii_DPC_6026	0.174785
Leuconostoc_argentinum_KCTC_3773	Leuconostoc_gelidum_JB7	0.170481
Lactobacillus_gasseri_ATCC_33323	Lactobacillus_johnsonii_DPC_6026	0.163305
Lactobacillus_acidophilus_NCFM	Lactobacillus_gasseri_ATCC_33323	0.160194
Lactobacillus_rhamnosus_GG_ATCC_53103	Lactobacillus_rhamnosus_LMS2_1	0.156457
Lactobacillus_acidophilus_ATCC_4796	Lactobacillus_crispatus_125_2_CHN	0.149091
Lactobacillus_gasseri_ATCC_33323	Lactobacillus_johnsonii_NCC_533	0.140232
Lactobacillus_plantarum_JDM1	Lactobacillus_plantarum_subsp_plantarum_ATCC_14917	0.125874
Lactobacillus_casei_ATCC_334	Lactobacillus_rhamnosus_LMS2_1	0.123982
Leuconostoc_argentinum_KCTC_3773	Leuconostoc_lactis_KACC_91922	0.114809
Lactobacillus_reuteri_MM4_1A_	Lactobacillus_reuteri_SD2112_ATCC_55730	0.109236
Lactobacillus_reuteri_CF48_3A_	Lactobacillus_reuteri_MM4_1A_	0.105966
Lactobacillus_casei_casei_BL23	Lactobacillus_rhamnosus_LMS2_1	0.0930443
Lactobacillus_paracasei_subsp_paracasei_ATCC_25302	Lactobacillus_rhamnosus_LMS2_1	0.0922509
Lactobacillus_paracasei_subsp_paracasei_8700_2	Lactobacillus_rhamnosus_LMS2_1	0.0863971
Lactobacillus_casei_ATCC_334	Lactobacillus_paracasei_subsp_paracasei_8700_2	0.0814607
Lactobacillus_reuteri_MM2_3_	Lactobacillus_reuteri_MM4_1A_	0.0813953
Lactobacillus_casei_casei_BL23	Lactobacillus_paracasei_subsp_paracasei_ATCC_25302	0.0644258
Lactobacillus_casei_ATCC_334	Lactobacillus_paracasei_subsp_paracasei_ATCC_25302	0.0637488
Lactobacillus_casei_casei_BL23	Lactobacillus_paracasei_subsp_paracasei_8700_2	0.0622098
Lactobacillus_casei_ATCC_334	Lactobacillus_casei_casei_BL23	0.0543071
Lactobacillus_reuteri_CF48_3A_	Lactobacillus_reuteri_MM2_3_	0.0523854
Lactobacillus_reuteri_MM2_3_	Lactobacillus_reuteri_SD2112_ATCC_55730	0.0505145
Lactobacillus_johnsonii_DPC_6026	Lactobacillus_johnsonii_NCC_533	0.0433905
Pediococcus_acidilactici_7_4	Pediococcus_acidilactici_DSM_20284	0.0403587
Lactobacillus_paracasei_subsp_paracasei_8700_2	Lactobacillus_paracasei_subsp_paracasei_ATCC_25302	0.027027
Lactobacillus_salivarius_HO66_ATCC_11741	Lactobacillus_salivarius_salivarius_UCC118	0.0233298
Lactobacillus_reuteri_CF48_3A_	Lactobacillus_reuteri_SD2112_ATCC_55730	0.0134615
